# Supplementary material for: Comparison of respiratory pathogens in children with community-acquired pneumonia before and during the COVID-19 pandemic
Source: BMC Pediatr. 2023 Oct 27;23:535. doi: 10.1186/s12887-023-04246-0 (PMC10605329; doi:10.1186/s12887-023-04246-0)
Supplement: Supplementary file 1 — Supplementary Material 1 [file 12887_2023_4246_MOESM1_ESM.xlsx]

## Sheet: 2019
NO	Sex	Age	Disease	Underlying diseases	Need of oxygen	Complications	Bacterium	Virus	MP	Others
1	Male	<3 years	pneumonia			Abnormal liver function
2	Male	<3 years	pneumonia
3	Male	<3 years	pneumonia					RSV
4	Female	<3 years	pneumonia, Laryngomalacia
5	Female	<3 years	pneumonia
6	Male	<3 years	pneumonia			Abnormal liver function
7	Female	<3 years	Severe pneumonia，CHD	CHD	Yes	Arrhythmias
8	Male	<3 years	pneumonia					HPIV
9	Male	<3 years	pneumonia,PDA	CHD				HPIV
10	Female	<3 years	pneumonia，Right middle lobe syndrome
11	Male	<3 years	pneumonia，CHD	CHD
12	Male	3-5 years	pneumonia，asthma					ADV	Yes
13	Female	6-16 years	pneumonia，SIRS
14	Male	<3 years	pneumonia，CHD	CHD			Acinetobacter baumannii	FluA
15	Female	<3 years	pneumonia CHD	CHD
16	Female	<3 years	pneumonia，Rhinosinusitis					RSV
17	Male	<3 years	pneumonia，asthma				Streptococcus pneumoniae
18	Female	3-5 years	pneumonia					RSV	Yes
19	Female	<3 years	pneumonia，SIRS				Streptococcus pneumoniae	RSV
20	Male	3-5 years	Severe pneumonia					FluA
21	Female	3-5 years	pneumonia，SIRS
22	Female	3-5 years	pneumonia
23	Female	6-16 years	pneumonia，Right middle lobe syndrome, BO, bronchial malformations						Yes
24	Male	3-5 years	pneumonia						Yes
25	Male	<3 years	pneumonia
26	Female	3-5 years	pneumonia					HPIV
27	Female	3-5 years	pneumonia
28	Female	<3 years	pneumonia
29	Female	6-16 years	pneumonia，SIRS						Yes
30	Male	6-16 years	pneumonia，CVA，Rhinitis, precocious puberty, hydrocephalus, vertebral artery stenosis, sleep disorders	hydrocephalus，Vertebral artery stenosis
31	Male	<3 years	Severe pneumonia，Infectious mononucleosis					FluA
32	Female	<3 years	pneumonia
33	Female	<3 years	pneumonia,CHD	CHD			Klebsiella pneumoniae
34	Male	<3 years	Severe pneumonia	Duchenne-Aran disease	Yes
35	Male	<3 years	pneumonia				Moraxella catarrhalis
36	Female	<3 years	pneumonia					RSV
37	Male	6-16 years	pneumonia，nasitis						Yes
38	Female	<3 years	Severe pneumonia，VSD,ASD,PDA	CHD、atelencephalia	Yes		Klebsiella pneumoniae	RSV
39	Male	6-16 years	pneumonia						Yes
40	Male	<3 years	pneumonia，ASD,PDA，Small ear malformation, indirect inguinal hernia, growth retardation	CHD，Microtia				RSV
41	Male	6-16 years	pneumonia，SIRS						Yes
42	Female	<3 years	pneumonia					ADV
43	Male	3-5 years	pneumonia
44	Male	<3 years	pneumonia					RSV
45	Male	<3 years	pneumonia，Perianal abscess				Haemophilus influenzae，Streptococcus pneumoniae
46	Female	6-16 years	pneumonia
47	Male	<3 years	pneumonia，Rotavirus enteritis，Febrile convulsion					FluA
48	Male	<3 years	Severe pneumonia		Yes
49	Female	3-5 years	pneumonia，SIRS						Yes
50	Female	<3 years	pneumonia，nasitis			Abnormal liver function
51	Male	<3 years	pneumonia，asthma
52	Male	<3 years	pneumonia VSD	CHD			Klebsiella pneumoniae	RSV
53	Male	3-5 years	pneumonia
54	Male	3-5 years	Severe pneumonia，SIRS			Pleural effusion，Pulmonary necrosis
55	Female	<3 years	pneumonia
56	Female	<3 years	pneumonia，Hydronephrosis, Skin Hemangioma	Hydronephrosis		Abnormal liver function
57	Female	<3 years	pneumonia，VSD	CHD				RSV
58	Female	<3 years	pneumonia
59	Female	6-16 years	Severe pneumonia			Pulmonary necrosis			Yes
60	Female	6-16 years	Severe pneumonia			Pulmonary necrosis，bronchiectasia		RSV	Yes
61	Female	<3 years	pneumonia，cleft palate	cleft palate		Abnormal liver function
62	Male	3-5 years	pneumonia
63	Female	6-16 years	Severe pneumonia			Pleural effusion			Yes
64	Male	3-5 years	pneumonia，asthma						Yes
65	Male	6-16 years	pneumonia				Acinetobacter baumannii		Yes
66	Male	<3 years	Severe pneumonia						Yes
67	Male	3-5 years	pneumonia，CHD	CHD
68	Female	<3 years	pneumonia				Moraxella catarrhalis	FluA
69	Male	<3 years	pneumonia				Streptococcus pneumoniae	FluA,RSV	Yes
70	Female	6-16 years	Severe pneumonia						Yes
71	Male	<3 years	pneumonia					FluA
72	Female	3-5 years	pneumonia						Yes
73	Female	3-5 years	pneumonia						Yes
74	Female	3-5 years	pneumonia
75	Female	<3 years	Severe pneumonia，TOF	CHD	Yes
76	Male	6-16 years	pneumonia				Haemophilus influenzae		Yes
77	Male	3-5 years	pneumonia
78	Male	<3 years	pneumonia					RSV，ADV	Yes
79	Male	6-16 years	pneumonia						Yes
80	Male	6-16 years	pneumonia，SIRS						Yes
81	Female	<3 years	pneumonia CHD	CHD
82	Male	<3 years	pneumonia
83	Male	6-16 years	pneumonia						Yes
84	Male	3-5 years	Severe pneumonia			Pleural effusion		FluA
85	Female	<3 years	pneumonia，asthma				Haemophilus influenzae	HPIV
86	Male	<3 years	pneumonia，asthma				Haemophilus influenzae	FluA
87	Female	<3 years	Severe pneumonia				Haemophilus influenzae
88	Male	6-16 years	pneumonia						Yes
89	Male	3-5 years	pneumonia				Haemophilus influenzae，Streptococcus pneumoniae
90	Male	<3 years	pneumonia					FluA
91	Female	<3 years	pneumonia，CHD	CHD				FluA
92	Male	<3 years	Severe pneumonia				Haemophilus influenzae
93	Female	<3 years	pneumonia，Esophageal atresia without fistula, after gastrostomy				Haemophilus influenzae
94	Male	3-5 years	pneumonia				Streptococcus pneumoniae		Yes
95	Male	6-16 years	pneumonia				Klebsiella pneumoniae		Yes
96	Female	<3 years	pneumonia
97	Female	3-5 years	pneumonia，asthma
98	Female	3-5 years	pneumonia
99	Male	3-5 years	pneumonia，rickets				Streptococcus pneumoniae
100	Female	<3 years	pneumonia，CHD				Acinetobacter baumannii
101	Female	6-16 years	pneumonia						Yes
102	Male	<3 years	pneumonia
103	Female	<3 years	Severe pneumonia，CHD，Down's syndrome	CHD，Down's syndrome
104	Male	<3 years	pneumonia
105	Female	3-5 years	pneumonia					FluB
106	Female	3-5 years	pneumonia				Moraxella catarrhalis
107	Female	3-5 years	pneumonia，SIRS				Haemophilus influenzae
108	Female	6-16 years	pneumonia
109	Female	<3 years	pneumonia
110	Female	<3 years	pneumonia，ASD\VSD	CHD
111	Female	3-5 years	pneumonia				Streptococcus pneumoniae		Yes
112	Male	<3 years	Severe pneumonia			Pulmonary necrosis，pyothorax		RSV
113	Male	6-16 years	pneumonia					FluA	Yes
114	Female	6-16 years	pneumonia，SIRS
115	Male	<3 years	Severe pneumonia，CHD	CHD
116	Female	3-5 years	pneumonia，asthma
117	Female	6-16 years	Severe pneumonia，BO	BO
118	Female	3-5 years	pneumonia			Plastic bronchitis			Yes
119	Male	6-16 years	Severe pneumonia			Pleural effusion			Yes
120	Male	3-5 years	pneumonia				Pseudomonas aeruginosa
121	Female	<3 years	pneumonia				Klebsiella pneumoniae，Haemophilus influenzae
122	Male	<3 years	pneumonia				Staphylococcus aureus
123	Male	6-16 years	pneumonia					HPIV
124	Male	<3 years	pneumonia				Haemophilus influenzae	RSV
125	Male	<3 years	Severe pneumonia
126	Male	3-5 years	pneumonia
127	Female	<3 years	pneumonia			Atelectasis of lung		RSV
128	Male	<3 years	pneumonia，CMV，Sepsis				Haemophilus influenzae，Streptococcus pneumoniae	FluA，CMV
129	Female	6-16 years	pneumonia						Yes
130	Female	<3 years	pneumonia					HPIV
131	Female	<3 years	pneumonia，ASD	CHD
132	Female	<3 years	pneumonia			Abnormal liver function	Staphylococcus aureus
133	Female	3-5 years	pneumonia			Pleural effusion	Streptococcus pneumoniae
134	Female	<3 years	pneumonia，Growth retardation
135	Male	3-5 years	pneumonia				Staphylococcus aureus		Yes
136	Female	6-16 years	pneumonia，Rhinitis, eczema
137	Male	3-5 years	pneumonia				Streptococcus pneumoniae
138	Male	<3 years	pneumonia
139	Male	<3 years	pneumonia				Haemophilus influenzae
140	Female	6-16 years	pneumonia			Pleural effusion	Staphylococcus aureus，Haemophilus influenzae		Yes
141	Male	<3 years	pneumonia				Haemophilus influenzae	ADV
142	Female	<3 years	pneumonia
143	Female	6-16 years	pneumonia
144	Male	<3 years	pneumonia
145	Female	3-5 years	pneumonia						Yes
146	Male	3-5 years	pneumonia
147	Male	<3 years	pneumonia，ASD	CHD		Abnormal liver function		FluA
148	Male	6-16 years	Severe pneumonia			Pleural effusion			Yes
149	Female	<3 years	pneumonia，ASD	CHD				RSV
150	Male	6-16 years	pneumonia						Yes
151	Female	6-16 years	pneumonia						Yes
152	Male	<3 years	pneumonia				Streptococcus pneumoniae，Haemophilus influenzae	FluA
153	Male	<3 years	pneumonia				Streptococcus pneumoniae	FluA
154	Male	3-5 years	pneumonia
155	Female	6-16 years	pneumonia，asthma，kidney stone
156	Male	<3 years	pneumonia
157	Male	3-5 years	pneumonia				Streptococcus pneumoniae
158	Male	<3 years	pneumonia
159	Male	<3 years	pneumonia					FluA
160	Male	6-16 years	pneumonia，Down's syndrome						Yes
161	Male	6-16 years	Severe pneumonia		Yes
162	Male	3-5 years	pneumonia
163	Male	6-16 years	pneumonia
164	Female	6-16 years	Severe pneumonia			Pleural effusion
165	Female	6-16 years	pneumonia
166	Male	3-5 years	pneumonia，Congenital hydrocephalus, cleft lip and palate	hydrocephalus
167	Female	6-16 years	pneumonia				Haemophilus influenzae
168	Male	6-16 years	pneumonia，BO
169	Male	3-5 years	pneumonia				Haemophilus influenzae
170	Male	6-16 years	pneumonia
171	Male	6-16 years	pneumonia
172	Male	6-16 years	pneumonia
173	Male	6-16 years	pneumonia
174	Male	<3 years	pneumonia，ASD	CHD
175	Male	3-5 years	pneumonia
176	Female	6-16 years	pneumonia				Haemophilus influenzae
177	Female	6-16 years	pneumonia，Rhinitis,				Haemophilus influenzae
178	Male	3-5 years	Severe pneumonia，asthma
179	Male	<3 years	pneumonia				Streptococcus pneumoniae
180	Male	<3 years	pneumonia
181	Male	3-5 years	pneumonia
182	Female	<3 years	pneumonia				Moraxella catarrhalis
183	Female	6-16 years	Severe pneumonia			Atelectasis of lung			Yes
184	Male	<3 years	pneumonia
185	Female	<3 years	pneumonia				Haemophilus influenzae
186	Female	6-16 years	pneumonia
187	Female	<3 years	Severe pneumonia				Pseudomonas aeruginosa
188	Male	<3 years	pneumonia，asthma			Abnormal liver function	Haemophilus influenzae
189	Female	6-16 years	pneumonia						Yes
190	Female	<3 years	pneumonia，Esophageal atresia without fistula, after gastrostomy	Esophageal atresia			Haemophilus influenzae，Pseudomonas aeruginosa
191	Female	3-5 years	Severe pneumonia			Pleural effusion		FluA
192	Female	<3 years	pneumonia，CHD	CHD
193	Female	6-16 years	pneumonia
194	Male	<3 years	pneumonia，VSD/ASD，asthma	CHD
195	Male	3-5 years	pneumonia，nasitis，asthma
196	Female	3-5 years	pneumonia			Atelectasis of lung		FluA
197	Male	<3 years	pneumonia					FluA
198	Female	6-16 years	pneumonia						Yes
199	Male	<3 years	pneumonia				Haemophilus influenzae
200	Male	<3 years	pneumonia
201	Female	3-5 years	pneumonia						Yes
202	Male	3-5 years	pneumonia
203	Male	6-16 years	Severe pneumonia，Tracheobronchial						Yes
204	Male	6-16 years	pneumonia						Yes
205	Female	6-16 years	pneumonia
206	Female	<3 years	pneumonia
207	Female	<3 years	pneumonia
208	Male	<3 years	Severe pneumonia，ASD	CHD				RSV
209	Male	<3 years	pneumonia，ASD	CHD
210	Female	3-5 years	pneumonia				Streptococcus pneumoniae
211	Male	<3 years	pneumonia				Haemophilus influenzae
212	Female	<3 years	pneumonia，Otitis media, rhinitis				Haemophilus influenzae	FluA
213	Male	<3 years	pneumonia					RSV
214	Female	3-5 years	pneumonia				Streptococcus pneumoniae
215	Male	6-16 years	Severe pneumonia		Yes	Abnormal liver function，Granulocytopenia，Pleural effusion			Yes
216	Male	<3 years	pneumonia				Streptococcus pneumoniae
217	Male	<3 years	Severe pneumonia			Myocardial damage			Yes
218	Female	6-16 years	pneumonia
219	Female	<3 years	pneumonia，diarrhoea
220	Female	<3 years	pneumonia				Haemophilus influenzae	HPIV
221	Female	<3 years	pneumonia				Haemophilus influenzae
222	Male	<3 years	pneumonia				Haemophilus influenzae
223	Female	<3 years	pneumonia，CHD，Cholestasis	CHD			Staphylococcus aureus
224	Male	<3 years	pneumonia，TOF	CHD
225	Male	6-16 years	pneumonia						Yes
226	Male	<3 years	asthma，pneumonia				Streptococcus pneumoniae	RSV
227	Female	<3 years	pneumonia
228	Female	3-5 years	Severe pneumonia，PA/VSD/ASD	CHD	Yes		Haemophilus influenzae
229	Male	<3 years	pneumonia	Tracheomalacia			Streptococcus pneumoniae	RSV
230	Female	<3 years	pneumonia
231	Male	3-5 years	pneumonia	Tracheal stenosis
232	Male	<3 years	pneumonia				Moraxella catarrhalis	RSV
233	Female	<3 years	pneumonia
234	Male	<3 years	pneumonia				Staphylococcus aureus	HPIV
235	Male	6-16 years	pneumonia，SIRS
236	Male	<3 years	pneumonia
237	Female	<3 years	Severe pneumonia，BPD,ASD,PDA	CHD	Yes		Klebsiella pneumoniae
238	Female	<3 years	pneumonia
239	Male	<3 years	pneumonia					RSV
240	Male	<3 years	pneumonia			Abnormal liver function		RSV
241	Male	<3 years	pneumonia，CHD					FluA
242	Male	<3 years	pneumonia
243	Female	3-5 years	pneumonia					FluA
244	Female	6-16 years	pneumonia						Yes
245	Female	<3 years	pneumonia，VSD	CHD			Haemophilus influenzae
246	Male	<3 years	pneumonia				Klebsiella pneumoniae	RSV
247	Male	6-16 years	pneumonia，SIRS						Yes
248	Male	<3 years	pneumonia				Haemophilus influenzae
249	Female	<3 years	pneumonia，ASD	CHD		Abnormal liver function	Escherichia coli
250	Male	3-5 years	pneumonia，Refractory epilepsy	epilepsia			Haemophilus influenzae
251	Female	3-5 years	pneumonia				Streptococcus pneumoniae
252	Male	<3 years	pneumonia					RSV
253	Female	<3 years	pneumonia，High fever convulsion, diarrhea				Haemophilus influenzae
254	Female	<3 years	pneumonia，SIRS						Yes
255	Male	<3 years	Kawasaki disease，pneumonia，Febrile convulsion，asthma，thrush
256	Male	<3 years	pneumonia，RSV					RSV
257	Female	<3 years	pneumonia，ASD,VSD,PH	CHD
258	Male	<3 years	pneumonia				Haemophilus influenzae
259	Female	<3 years	pneumonia
260	Male	<3 years	pneumonia				Haemophilus influenzae
261	Male	<3 years	pneumonia						Yes
262	Male	<3 years	pneumonia，CHD，Down's syndrome	CHD，Down's syndrome
263	Female	<3 years	pneumonia，PDA	CHD
264	Male	<3 years	Severe pneumonia		Yes		bordetella pertussis	FluA
265	Male	<3 years	Severe pneumonia				Escherichia coli	RSV
266	Female	<3 years	pneumonia				Haemophilus influenzae
267	Male	6-16 years	pneumonia，asthma				Rahnella aquatilis
268	Male	<3 years	pneumonia，asthma
269	Male	3-5 years	Severe pneumonia，asthma			Pleural effusion
270	Female	<3 years	pneumonia
271	Female	<3 years	pneumonia
272	Male	<3 years	pneumonia，Umbilical hernia				Streptococcus pneumoniae
273	Female	6-16 years	pneumonia						Yes
274	Female	<3 years	pneumonia
275	Male	<3 years	pneumonia				Haemophilus influenzae	FluA
276	Male	<3 years	pneumonia，asthma，Rotavirus enteritis，Tracheobronchial				Haemophilus influenzae
277	Female	<3 years	pneumonia			Atelectasis of lung	Streptococcus pneumoniae
278	Male	3-5 years	pneumonia，asthma
279	Male	3-5 years	pneumonia，asthma				Streptococcus pneumoniae
280	Male	<3 years	pneumonia
281	Male	<3 years	pneumonia					HPIV
282	Female	<3 years	Severe pneumonia				Staphylococcus aureus
283	Female	<3 years	Severe pneumonia		Yes		Streptococcus pneumoniae，Pseudomonas aeruginosa
284	Male	<3 years	pneumonia				Haemophilus influenzae
285	Male	3-5 years	pneumonia					FluA
286	Male	<3 years	pneumonia，asthma
287	Female	3-5 years	pneumonia						Yes
288	Male	<3 years	pneumonia，TOF	CHD				FluA
289	Female	6-16 years	pneumonia	Dilated cardiomyopathy
290	Male	<3 years	Severe pneumonia，CHD	CHD，Imperforate anus	Yes
291	Female	<3 years	pneumonia					RSV
292	Female	<3 years	pneumonia，VSD	CHD
293	Male	<3 years	pneumonia				Streptococcus pneumoniae	RSV
294	Female	6-16 years	pneumonia
295	Female	<3 years	pneumonia，VSD/ASD	CHD
296	Male	<3 years	pneumonia，SIRS						Yes
297	Male	3-5 years	Severe pneumonia						Yes
298	Male	<3 years	pneumonia					ADV
299	Male	<3 years	pneumonia，CHD	CHD			Haemophilus influenzae
300	Male	<3 years	pneumonia
301	Female	<3 years	Severe pneumonia		Yes		bordetella pertussis
302	Female	<3 years	pneumonia，Developmental retardation					HPIV
303	Male	<3 years	pneumonia，asthma				Haemophilus influenzae
304	Female	<3 years	pneumonia				Streptococcus pneumoniae	HPIV	Yes
305	Male	<3 years	pneumonia，diarrhoea
306	Female	3-5 years	pneumonia，asthma				Streptococcus pneumoniae
307	Male	<3 years	pneumonia				Haemophilus influenzae
308	Female	<3 years	pneumonia
309	Female	<3 years	pneumonia，ASD/VSD/PDA，Down's syndrome	CHD，Down's syndrome		Abnormal liver function	Haemophilus influenzae
310	Female	3-5 years	pneumonia，PS/VSD	CHD			Klebsiella pneumoniae
311	Female	<3 years	pneumonia，ASD	CHD
312	Female	3-5 years	pneumonia				Streptococcus pneumoniae，Moraxella catarrhalis
313	Male	<3 years	pneumonia						Yes
314	Female	<3 years	pneumonia				Staphylococcus aureus
315	Female	<3 years	pneumonia
316	Male	<3 years	pneumonia，Rotavirus enteritis，Febrile convulsion
317	Male	<3 years	pneumonia					RSV
318	Female	<3 years	pneumonia，Stunted growth and development
319	Female	6-16 years	pneumonia						Yes
320	Female	<3 years	pneumonia
321	Female	<3 years	pneumonia，PFO
322	Male	<3 years	pneumonia
323	Female	<3 years	pneumonia	Tracheal stenosis，CHD，Congenital absence of gallbladder		Abnormal liver function	Streptococcus pneumoniae	HRV
324	Male	<3 years	pneumonia，BO
325	Female	<3 years	pneumonia					RSV
326	Female	3-5 years	pneumonia					RSV	Yes
327	Male	<3 years	pneumonia	cerebral palsy
328	Female	3-5 years	pneumonia						Yes
329	Female	<3 years	Severe pneumonia	CHD，Liver transplantation	Yes	Abnormal liver function	Moraxella catarrhalis	HRV
330	Female	<3 years	pneumonia，Norovirus induced acute gastroenteritis
331	Female	3-5 years	pneumonia，CHD	CHD				ADV
332	Male	<3 years	pneumonia，ASD/VSD	CHD		Abnormal liver function	Stenotrophomonas maltophilia
333	Male	<3 years	Severe pneumonia，RSV，BPD		Yes			RSV
334	Female	3-5 years	pneumonia				Haemophilus influenzae
335	Male	<3 years	pneumonia，BO				Haemophilus influenzae
336	Male	<3 years	pneumonia,CHD	CHD			Klebsiella pneumoniae
337	Female	3-5 years	pneumonia						Yes
338	Male	<3 years	Severe pneumonia，ASD	CHD
339	Male	<3 years	pneumonia，asthma
340	Female	<3 years	pneumonia，CHD				Streptococcus pneumoniae
341	Male	<3 years	pneumonia						Yes
342	Male	<3 years	pneumonia，RSV					RSV
343	Female	6-16 years	pneumonia						Yes
344	Female	<3 years	pneumonia
345	Female	<3 years	pneumonia
346	Male	6-16 years	pneumonia
347	Male	<3 years	pneumonia						Yes
348	Male	<3 years	Severe pneumonia		Yes	Abnormal liver function		RSV
349	Female	6-16 years	pneumonia						Yes
350	Male	<3 years	pneumonia				bordetella pertussis
351	Male	6-16 years	pneumonia						Yes
352	Male	<3 years	pneumonia				Haemophilus influenzae	HPIV
353	Female	<3 years	Severe pneumonia		Yes	Abnormal liver function	bordetella pertussis
354	Male	6-16 years	pneumonia,BO						Yes
355	Male	<3 years	pneumonia，CHD	CHD		Abnormal liver function
356	Female	3-5 years	pneumonia						Yes
357	Female	6-16 years	pneumonia				Haemophilus influenzae		Yes
358	Female	3-5 years	pneumonia						Yes
359	Male	<3 years	pneumonia				Haemophilus influenzae	FluA
360	Male	<3 years	pneumonia				Acinetobacter baumannii		Yes
361	Male	6-16 years	pneumonia，Epilepsy, cerebral palsy, stress ulcer	epilepsia，cerebral palsy			Stenotrophomonas maltophilia
362	Female	<3 years	pneumonia				Haemophilus influenzae
363	Female	<3 years	pneumonia
364	Female	3-5 years	pneumonia
365	Male	<3 years	pneumonia，asthma				Streptococcus pneumoniae	RSV
366	Female	<3 years	pneumonia			Abnormal liver function	Haemophilus influenzae
367	Male	<3 years	Severe pneumonia，ASD/PDA	CHD	Yes	Myocardial damage			Yes
368	Male	6-16 years	pneumonia						Yes
369	Female	6-16 years	pneumonia				Streptococcus pneumoniae		Yes
370	Male	3-5 years	pneumonia，SIRS						Yes
371	Female	6-16 years	pneumonia						Yes
372	Male	<3 years	Severe pneumonia						Yes
373	Female	<3 years	pneumonia					RSV
374	Female	6-16 years	pneumonia						Yes
375	Male	6-16 years	pneumonia						Yes
376	Female	<3 years	pneumonia				Staphylococcus aureus，Haemophilus influenzae
377	Female	<3 years	Severe pneumonia		Yes			HRV
378	Male	<3 years	pneumonia					RSV
379	Female	3-5 years	pneumonia					HRV
380	Female	6-16 years	pneumonia						Yes
381	Female	<3 years	Severe pneumonia		Yes
382	Female	3-5 years	pneumonia，Suppurative tonsillitis				Haemophilus influenzae
383	Female	<3 years	Severe pneumonia，Respiratory failure, anemia, mediastinal emphysema, subcutaneous emphysema		Yes	Mediastinal emphysema		HPIV
384	Male	<3 years	pneumonia，ASD	CHD			Streptococcus pneumoniae
385	Male	3-5 years	pneumonia，asthma						Yes
386	Female	<3 years	pneumonia，Tracheomalacia
387	Male	<3 years	pneumonia，CHD，Vocal cord paralysis	CHD		Abnormal liver function，Myocardial damage		FluA
388	Female	<3 years	pneumonia，CHD	CHD			Escherichia coli
389	Female	<3 years	pneumonia，CHD	CHD				HPIV
390	Female	6-16 years	pneumonia						Yes
391	Male	3-5 years	pneumonia			Abnormal liver function			Yes
392	Male	<3 years	pneumonia，Pyogenic tonsillitis, febrile convulsion, rhinitis				Haemophilus influenzae	HPIV
393	Male	6-16 years	pneumonia
394	Male	<3 years	pneumonia	Tracheal stenosis				HPIV
395	Male	<3 years	pneumonia					RSV
396	Female	3-5 years	pneumonia
397	Male	<3 years	pneumonia	hydrocephalus			Klebsiella pneumoniae
398	Female	<3 years	pneumonia，CHD	CHD			bordetella pertussis	FluA
399	Female	6-16 years	Severe pneumonia	Agammaglobulinemia，epilepsia	Yes		Haemophilus influenzae	ADV		Aspergillus，Pneumocystis carinii
400	Male	<3 years	pneumonia
401	Female	6-16 years	pneumonia
402	Female	<3 years	Severe pneumonia，PFO		Yes
403	Female	3-5 years	pneumonia						Yes
404	Male	3-5 years	pneumonia						Yes
405	Female	3-5 years	Severe pneumonia		Yes			RSV
406	Male	<3 years	pneumonia，PDA，anemia
407	Female	<3 years	pneumonia，asthma				Haemophilus influenzae
408	Male	<3 years	Severe pneumonia，ASD/PH,Down's syndrome，Imperforate anus	CHD，Down's syndrome，Imperforate anus	Yes		Escherichia coli
409	Male	<3 years	Severe pneumonia，VSD/ASD	CHD				HRV
410	Male	<3 years	pneumonia
411	Male	<3 years	pneumonia
412	Male	<3 years	pneumonia				Haemophilus influenzae		Yes
413	Female	3-5 years	pneumonia						Yes
414	Male	<3 years	pneumonia，ASD	CHD			bordetella pertussis
415	Female	<3 years	pneumonia，CHD	CHD
416	Female	<3 years	pneumonia，COA/VSD/PDA	CHD
417	Female	<3 years	pneumonia					HPIV	Yes
418	Male	<3 years	Severe pneumonia		Yes		Klebsiella pneumoniae		Yes
419	Male	<3 years	Severe pneumonia	epilepsia，Leukoencephalopathy, Postoperative Hirschsprung's Disease	Yes		Brandhamella catarrhalis
420	Female	3-5 years	pneumonia,SIRS				Haemophilus influenzae	ADV
421	Female	<3 years	pneumonia，PA/VSD/ASD	CHD			Streptococcus pneumoniae	HRV
422	Female	<3 years	pneumonia				Haemophilus influenzae
423	Male	<3 years	pneumonia				Haemophilus influenzae
424	Female	6-16 years	Severe pneumonia，asthma		Yes		Streptococcus pneumoniae
425	Female	<3 years	pneumonia，CAVC/PH,Down's syndrome	CHD，Down's syndrome				HRV	Yes
426	Male	6-16 years	pneumonia	epilepsia			Haemophilus influenzae
427	Male	3-5 years	pneumonia						Yes
428	Male	<3 years	pneumonia					HPIV,RSV
429	Female	<3 years	pneumonia，ASD	CHD			Enterobacter cloacae
430	Female	<3 years	pneumonia，Congenital pulmonary dysplasia，ASD/PDA	CHD，Congenital pulmonary dysplasia				HPIV
431	Male	<3 years	Severe pneumonia，CHD	CHD	Yes			RSV
432	Male	<3 years	Severe pneumonia，VSD/ASD/PH	CHD	Yes	Myocardial damage		RSV
433	Female	<3 years	Severe pneumonia，CHD	CHD	Yes
434	Female	<3 years	pneumonia，VSD	CHD
435	Male	<3 years	pneumonia					HRV
436	Male	6-16 years	pneumonia
437	Male	3-5 years	pneumonia						Yes
438	Male	3-5 years	pneumonia					FluB	Yes
439	Female	6-16 years	pneumonia
440	Male	<3 years	pneumonia，BPD	BPD				HRV
441	Female	3-5 years	pneumonia				Haemophilus influenzae	HRV
442	Female	3-5 years	pneumonia						Yes
443	Female	<3 years	pneumonia
444	Female	6-16 years	pneumonia						Yes
445	Male	<3 years	pneumonia
446	Male	<3 years	pneumonia				Haemophilus influenzae
447	Male	<3 years	Severe pneumonia		Yes				Yes
448	Female	<3 years	pneumonia，ASD/VSD	CHD，Tracheal stenosis
449	Male	<3 years	pneumonia，asthma
450	Male	<3 years	pneumonia，CHD	CHD			Acinetobacter baumannii	HPIV
451	Female	3-5 years	pneumonia，asthma
452	Female	6-16 years	pneumonia						Yes
453	Male	<3 years	Severe pneumonia，VSD/PH	CHD	Yes		Haemophilus influenzae	HPIV
454	Male	<3 years	pneumonia				Haemophilus influenzae
455	Male	<3 years	Severe pneumonia		Yes		Haemophilus influenzae
456	Male	3-5 years	pneumonia，SIRS						Yes
457	Female	<3 years	Severe pneumonia，ASD/VSD/PDA	CHD	Yes			RSV
458	Male	6-16 years	pneumonia						Yes
459	Female	6-16 years	pneumonia	epilepsia		Granulocytopenia			Yes
460	Male	3-5 years	pneumonia	Tracheal stenosis，Esophageal atresia，Complete vascular loop (double aortic arch)
461	Female	3-5 years	pneumonia
462	Female	3-5 years	pneumonia					FluB	Yes
463	Female	6-16 years	pneumonia				bordetella pertussis		Yes
464	Female	<3 years	pneumonia				Haemophilus influenzae	HPIV
465	Male	<3 years	pneumonia，VSD	CHD			Haemophilus influenzae
466	Female	6-16 years	pneumonia
467	Male	6-16 years	pneumonia，Complete remission of acute lymphocytic leukemia	Complete remission of acute lymphocytic leukemia
468	Female	<3 years	pneumonia
469	Male	<3 years	pneumonia				Haemophilus influenzae	HPIV
470	Female	<3 years	pneumonia	After nasal fistula surgery
471	Female	<3 years	pneumonia
472	Male	6-16 years	pneumonia						Yes
473	Female	<3 years	pneumonia						Yes
474	Male	<3 years	pneumonia，ASD	CHD
475	Female	<3 years	pneumonia					HPIV
476	Female	6-16 years	pneumonia						Yes
477	Female	3-5 years	pneumonia，asthma
478	Female	<3 years	pneumonia，ASD/PH	CHD			Haemophilus influenzae
479	Male	3-5 years	pneumonia						Yes
480	Male	<3 years	pneumonia				Staphylococcus aureus
481	Female	<3 years	pneumonia					HRV
482	Female	6-16 years	pneumonia						Yes
483	Male	3-5 years	pneumonia
484	Male	3-5 years	pneumonia				Streptococcus pneumoniae
485	Male	<3 years	pneumonia
486	Male	<3 years	pneumonia	Hiatal hernia of esophagus
487	Male	<3 years	pneumonia
488	Male	<3 years	pneumonia					FluA
489	Female	6-16 years	pneumonia，asthma			Pleural effusion			Yes
490	Male	6-16 years	pneumonia
491	Female	<3 years	pneumonia						Yes
492	Female	<3 years	pneumonia，ASD/PDA	CHD				ADV
493	Male	6-16 years	pneumonia						Yes
494	Male	6-16 years	pneumonia						Yes
495	Male	<3 years	pneumonia				Haemophilus influenzae
496	Female	6-16 years	pneumonia						Yes
497	Female	3-5 years	pneumonia				Haemophilus influenzae
498	Female	6-16 years	pneumonia，SIRS						Yes
499	Female	3-5 years	Severe pneumonia	Thoracic Tumor, Fibroma		Pleural effusion			Yes
500	Female	6-16 years	pneumonia					ADV	Yes
501	Male	<3 years	pneumonia，CHD	CHD		Myocardial damage	Streptococcus pneumoniae	FluB
502	Female	3-5 years	pneumonia				Haemophilus influenzae
503	Female	3-5 years	pneumonia
504	Female	6-16 years	pneumonia，SIRS，VSD	CHD					Yes
505	Female	6-16 years	pneumonia						Yes
506	Male	3-5 years	pneumonia，asthma					HPIV
507	Female	3-5 years	pneumonia	epilepsia
508	Male	<3 years	pneumonia						Yes
509	Male	<3 years	pneumonia
510	Male	<3 years	Severe pneumonia，Sepsis，CHD	CHD，Imperforate anus	Yes		Staphylococcus aureus	HRV	Yes
511	Male	3-5 years	pneumonia，asthma				Streptococcus pneumoniae		Yes
512	Female	6-16 years	pneumonia，Vitamin D deficiency				Haemophilus influenzae		Yes
513	Female	<3 years	pneumonia
514	Female	<3 years	pneumonia				Haemophilus influenzae
515	Male	3-5 years	pneumonia，asthma
516	Male	<3 years	pneumonia，VSD	CHD			Enterobacter aerogenes
517	Female	6-16 years	pneumonia，Vitamin D deficiency						Yes
518	Male	6-16 years	pneumonia，Vitamin D deficiency						Yes
519	Male	<3 years	VSD/ASD/PDA，pneumonia	CHD，Tracheal stenosis			Klebsiella pneumoniae，Acinetobacter baumannii	FluA，HPIV
520	Male	<3 years	Severe pneumonia，BO	BO	Yes		Haemophilus influenzae
521	Female	6-16 years	pneumonia	G6PD defect			Klebsiella oxytoca
522	Male	<3 years	pneumonia				Haemophilus influenzae	HPIV
523	Female	<3 years	Severe pneumonia，asthma		Yes			RSV	Yes
524	Female	<3 years	pneumonia						Yes
525	Male	<3 years	pneumonia，ASD	CHD			Haemophilus influenzae	HPIV
526	Female	<3 years	pneumonia，PA/VSD/PDA	CHD			Streptococcus pneumoniae	FluA
527	Male	<3 years	pneumonia，CHD	CHD，Tracheal stenosis				RSV
528	Male	6-16 years	pneumonia						Yes
529	Female	3-5 years	pneumonia
530	Male	3-5 years	pneumonia			Pulmonary consolidation		RSV	Yes
531	Male	<3 years	pneumonia，ASD/VSD/PDA/PH，CANTRELL	CANTRELL，CHD			Haemophilus influenzae	HPIV
532	Male	<3 years	BO,pneumonia	BO
533	Male	<3 years	pneumonia，PA/VSD	CHD
534	Female	<3 years	pneumonia						Yes
535	Female	3-5 years	pneumonia						Yes
536	Female	<3 years	pneumonia					HPIV
537	Male	3-5 years	Severe pneumonia		Yes			ADV
538	Male	6-16 years	pneumonia
539	Male	<3 years	pneumonia
540	Female	<3 years	pneumonia
541	Male	<3 years	pneumonia					HPIV
542	Male	<3 years	pneumonia				Staphylococcus aureus
543	Female	3-5 years	pneumonia
544	Male	<3 years	pneumonia
545	Female	<3 years	pneumonia				Haemophilus influenzae
546	Male	<3 years	Severe pneumonia，CHD	CHD	Yes
547	Male	3-5 years	pneumonia				Haemophilus influenzae		Yes
548	Male	<3 years	pneumonia				Haemophilus influenzae
549	Female	<3 years	pneumonia，CHD	CHD		Neutrophil deficiency	Pseudomonas aeruginosa
550	Female	<3 years	Severe pneumonia，BPD，ASD/PH	CHD	Yes	Abnormal liver function	Klebsiella pneumoniae	HPIV
551	Male	6-16 years	pneumonia					HPIV	Yes
552	Female	3-5 years	pneumonia
553	Female	<3 years	pneumonia				Haemophilus influenzae
554	Male	<3 years	pneumonia，ASD	CHD			Acinetobacter baumannii	HRV
555	Female	6-16 years	pneumonia
556	Female	3-5 years	pneumonia、CHD	CHD				FluA
557	Male	3-5 years	pneumonia
558	Male	<3 years	pneumonia
559	Male	<3 years	pneumonia					HPIV
560	Female	3-5 years	pneumonia						Yes
561	Female	6-16 years	pneumonia						Yes
562	Male	3-5 years	pneumonia，asthma				Haemophilus influenzae
563	Male	<3 years	pneumonia，ASD	CHD				FluB
564	Female	6-16 years	pneumonia						Yes
565	Male	3-5 years	pneumonia				Streptococcus pneumoniae	ADV	Yes
566	Male	<3 years	pneumonia					RSV
567	Male	<3 years	pneumonia					HPIV、HRV
568	Male	<3 years	pneumonia				Klebsiella pneumoniae
569	Female	3-5 years	pneumonia					RSV	Yes
570	Female	6-16 years	pneumonia
571	Female	3-5 years	pneumonia
572	Female	6-16 years	pneumonia						Yes
573	Male	<3 years	pneumonia
574	Male	<3 years	pneumonia	CHD				RSV
575	Female	<3 years	Severe pneumonia、CHD	CHD	Yes		Haemophilus influenzae	RSV
576	Male	<3 years	pneumonia
577	Male	6-16 years	pneumonia、SIRS						Yes
578	Male	<3 years	pneumonia				Staphylococcus aureus，Enterobacter aerogenes
579	Male	<3 years	pneumonia	Tracheomalacia			Staphylococcus aureus、Streptococcus pneumoniae
580	Male	<3 years	pneumonia	Polydactyly			Escherichia coli	HPIV
581	Female	6-16 years	pneumonia				Haemophilus influenzae	HPIV,RSV	Yes
582	Male	<3 years	pneumonia、CHD	CHD			Streptococcus pneumoniae	HPIV
583	Female	6-16 years	pneumonia					HPIV,RSV	Yes
584	Female	6-16 years	pneumonia			Abnormal liver function		HPIV	Yes
585	Female	6-16 years	pneumonia					HPIV	Yes
586	Female	3-5 years	pneumonia，Vitamin D deficiency
587	Female	<3 years	pneumonia					RSV
588	Male	3-5 years	pneumonia					ADV，HRV	Yes
589	Female	<3 years	pneumonia				Haemophilus influenzae	RSV
590	Male	<3 years	pneumonia					ADV	Yes
591	Female	3-5 years	pneumonia				Streptococcus pneumoniae、Haemophilus influenzae
592	Male	<3 years	pneumonia			Atelectasis of lung		HRV
593	Female	6-16 years	pneumonia
594	Female	3-5 years	pneumonia				Haemophilus influenzae	FluA，HPIV
595	Female	6-16 years	pneumonia，Vitamin D deficiency						Yes
596	Female	<3 years	pneumonia						Yes
597	Male	3-5 years	pneumonia
598	Female	<3 years	Severe pneumonia					ADV	Yes
599	Male	6-16 years	pneumonia						Yes
600	Male	3-5 years	Severe pneumonia	diaphragmatocele	Yes			HRV
601	Female	6-16 years	pneumonia，Vitamin D deficiency						Yes
602	Female	6-16 years	pneumonia，asthma
603	Female	6-16 years	pneumonia					ADV
604	Male	6-16 years	pneumonia				Streptococcus pneumoniae
605	Female	3-5 years	pneumonia
606	Female	<3 years	pneumonia、CHD、asthma	CHD
607	Male	6-16 years	pneumonia
608	Male	<3 years	pneumonia				Haemophilus influenzae	HPIV
609	Female	6-16 years	pneumonia、SIRS						Yes
610	Male	6-16 years	pneumonia					FluB	Yes
611	Female	3-5 years	pneumonia
612	Male	3-5 years	pneumonia				Staphylococcus aureus
613	Male	<3 years	pneumonia、asthma、Febrile convulsion
614	Female	3-5 years	Severe pneumonia						Yes
615	Female	6-16 years	pneumonia						Yes
616	Male	<3 years	pneumonia、CHD	CHD
617	Female	<3 years	pneumonia、CHD	CHD					Yes
618	Male	<3 years	Severe pneumonia、SIRS		Yes			ADV	Yes
619	Male	<3 years	pneumonia				Haemophilus influenzae
620	Female	<3 years	pneumonia						Yes
621	Female	<3 years	pneumonia，ASD	CHD
622	Female	<3 years	pneumonia、CHD	CHD
623	Male	<3 years	pneumonia、Right middle lobe syndrome、asthma
624	Male	6-16 years	pneumonia						Yes
625	Female	<3 years	pneumonia						Yes
626	Female	<3 years	pneumonia					HPIV	Yes
627	Female	6-16 years	pneumonia						Yes
628	Male	<3 years	pneumonia					HRV
629	Male	3-5 years	pneumonia				Haemophilus influenzae		Yes
630	Female	6-16 years	pneumonia						Yes
631	Female	<3 years	Severe pneumonia		Yes	Abnormal liver function		HPIV，ADV	Yes
632	Female	6-16 years	pneumonia			Abnormal liver function			Yes
633	Female	<3 years	pneumonia				Haemophilus influenzae
634	Male	<3 years	pneumonia					HPIV
635	Female	<3 years	pneumonia ASD	CHD			Staphylococcus aureus
636	Female	6-16 years	pneumonia						Yes
637	Male	<3 years	pneumonia
638	Male	3-5 years	pneumonia						Yes
639	Male	<3 years	pneumonia，asthma
640	Female	<3 years	pneumonia，asthma
641	Female	<3 years	pneumonia、CHD	CHD
642	Female	3-5 years	Severe pneumonia					ADV	Yes
643	Male	<3 years	pneumonia				Haemophilus influenzae	HPIV
644	Female	3-5 years	pneumonia
645	Female	6-16 years	pneumonia					ADV	Yes
646	Male	<3 years	pneumonia、Rotavirus enteritis
647	Female	<3 years	pneumonia
648	Male	6-16 years	pneumonia、SIRS			Arrhythmias			Yes
649	Male	6-16 years	pneumonia						Yes
650	Female	<3 years	pneumonia、CHD	CHD		shock	Staphylococcus aureus	FluB，HPIV	Yes
651	Male	<3 years	pneumonia				Streptococcus pneumoniae	ADV
652	Female	<3 years	pneumonia、CHD	CHD				RSV	Yes
653	Male	3-5 years	pneumonia、SIRS	Thalassemia			Streptococcus pneumoniae		Yes
654	Female	3-5 years	pneumonia、CHD	CHD					Yes
655	Male	<3 years	pneumonia						Yes
656	Male	3-5 years	pneumonia						Yes
657	Female	3-5 years	pneumonia						Yes
658	Male	<3 years	pneumonia
659	Male	6-16 years	pneumonia						Yes
660	Female	3-5 years	pneumonia				Brandhamella catarrhalis
661	Male	3-5 years	pneumonia
662	Male	<3 years	pneumonia、CHD	CHD
663	Female	<3 years	pneumonia、CHD，Down's syndrome	CHD，Down's syndrome		Myocardial damage		HPIV	Yes
664	Female	6-16 years	pneumonia						Yes
665	Male	<3 years	pneumonia	Angiolymphoma				HPIV	Yes
666	Female	<3 years	Severe pneumonia	Pulmonary sequestration		Pleural effusion		ADV，HRV
667	Male	6-16 years	pneumonia						Yes
668	Male	6-16 years	pneumonia						Yes
669	Male	6-16 years	pneumonia						Yes
670	Female	6-16 years	pneumonia，asthma						Yes
671	Male	<3 years	pneumonia	esophageal atresia
672	Female	6-16 years	pneumonia						Yes
673	Male	3-5 years	pneumonia、asthma	Liver transplantation，Propionic acidemia
674	Female	3-5 years	Severe pneumonia	Down's syndrome				HRV，HPIV	Yes
675	Female	<3 years	pneumonia、BPD	BPD				HPIV
676	Male	<3 years	pneumonia				Haemophilus influenzae	FluB，HPIV
677	Male	3-5 years	Severe pneumonia、SIRS			Pleural effusion	Streptococcus pneumoniae		Yes
678	Male	6-16 years	pneumonia			Abnormal liver function		ADV，HPIV	Yes
679	Female	3-5 years	pneumonia				Streptococcus pneumoniae	ADV	Yes
680	Male	6-16 years	pneumonia						Yes
681	Female	3-5 years	pneumonia				Streptococcus pneumoniae
682	Male	<3 years	pneumonia、CHD	CHD			Streptococcus pneumoniae	HPIV
683	Male	<3 years	Severe pneumonia、CHD	CHD，Imperforate anus	Yes
684	Male	<3 years	pneumonia						Yes
685	Female	3-5 years	pneumonia					Human metapneumovirus	Yes
686	Female	<3 years	Severe pneumonia		Yes		Haemophilus influenzae
687	Female	<3 years	Severe pneumonia、CHD	CHD，Tracheal stenosis	Yes		Escherichia coli、bordetella pertussis	HPIV
688	Female	3-5 years	pneumonia						Yes
689	Female	6-16 years	pneumonia						Yes
690	Male	<3 years	pneumonia、asthma、nasitis
691	Male	<3 years	pneumonia					ADV，HPIV	Yes
692	Male	<3 years	pneumonia、CHD,Down's syndrome，Imperforate anus	CHD，Down's syndrome，Imperforate anus			Escherichia coli
693	Female	<3 years	pneumonia				bordetella pertussis	HRV
694	Female	3-5 years	pneumonia
695	Female	6-16 years	Severe pneumonia	Duchenne-Aran disease	Yes			ADV，HRV，HPIV	Yes
696	Male	<3 years	pneumonia			Abnormal liver function		ADV
697	Male	6-16 years	pneumonia				Acinetobacter baumannii		Yes
698	Female	3-5 years	pneumonia						Yes
699	Female	<3 years	pneumonia						Yes
700	Male	<3 years	pneumonia					HRV
701	Female	3-5 years	Severe pneumonia、CHD，Down's syndrome	CHD，Down's syndrome	Yes		Acinetobacter baumannii		Yes
702	Female	<3 years	pneumonia						Yes
703	Female	<3 years	pneumonia				Streptococcus pneumoniae
704	Female	<3 years	pneumonia
705	Female	3-5 years	pneumonia、SIRS						Yes
706	Female	6-16 years	pneumonia、CHD	CHD					Yes
707	Male	3-5 years	pneumonia
708	Male	6-16 years	pneumonia
709	Female	3-5 years	pneumonia、CVA
710	Female	3-5 years	pneumonia				Streptococcus pneumoniae	RSV，ADV	Yes
711	Male	6-16 years	pneumonia，asthma						Yes
712	Male	<3 years	Severe pneumonia					ADV
713	Male	6-16 years	pneumonia	Funnel chest
714	Male	3-5 years	pneumonia						Yes
715	Male	<3 years	Severe pneumonia、CHD	CHD，Tracheal stenosis	Yes		Pseudomonas aeruginosa，Staphylococcus aureus
716	Female	6-16 years	pneumonia						Yes
717	Female	<3 years	pneumonia、CVA				Pseudomonas aeruginosa
718	Male	<3 years	pneumonia，asthma				Streptococcus pneumoniae	HPIV
719	Male	3-5 years	pneumonia						Yes
720	Male	<3 years	pneumonia，asthma
721	Female	<3 years	pneumonia
722	Female	6-16 years	Severe pneumonia		Yes				Yes
723	Female	6-16 years	pneumonia，CVA
724	Female	3-5 years	pneumonia						Yes
725	Male	6-16 years	pneumonia						Yes
726	Male	3-5 years	pneumonia						Yes
727	Female	<3 years	pneumonia	Liver transplantation
728	Female	<3 years	Severe pneumonia，CHD	CHD	Yes			HPIV
729	Female	3-5 years	pneumonia，asthma						Yes
730	Female	6-16 years	pneumonia						Yes
731	Male	6-16 years	pneumonia			Pleural effusion
732	Male	<3 years	pneumonia，BO	BO				HRV
733	Female	6-16 years	pneumonia						Yes
734	Female	6-16 years	pneumonia						Yes
735	Female	<3 years	pneumonia，CHD	CHD
736	Female	<3 years	pneumonia				Staphylococcus aureus	HPIV
737	Male	6-16 years	pneumonia						Yes
738	Male	<3 years	pneumonia				Staphylococcus aureus
739	Female	3-5 years	pneumonia						Yes
740	Male	3-5 years	pneumonia，CHD
741	Male	3-5 years	pneumonia				Acinetobacter baumannii
742	Female	3-5 years	pneumonia，APERT	APERT
743	Female	<3 years	Severe pneumonia		Yes			HPIV	Yes
744	Male	3-5 years	pneumonia						Yes
745	Female	3-5 years	pneumonia				Klebsiella pneumoniae	ADV	Yes
746	Female	6-16 years	pneumonia						Yes
747	Female	<3 years	pneumonia						Yes
748	Male	6-16 years	pneumonia						Yes
749	Male	6-16 years	pneumonia				Haemophilus influenzae		Yes
750	Male	<3 years	pneumonia	Liver transplantation，Postoperative diaphragmatic hernia			Acinetobacter baumannii	HPIV，HRV
751	Male	6-16 years	Severe pneumonia			Pleural effusion，Abnormal liver function			Yes
752	Male	6-16 years	pneumonia						Yes
753	Female	<3 years	pneumonia， Joubert	Joubert Syndrome
754	Male	<3 years	pneumonia	Vascular malformation			Escherichia coli
755	Female	<3 years	pneumonia	Lung sling, bronchial bridge
756	Female	3-5 years	pneumonia						Yes
757	Male	6-16 years	pneumonia						Yes
758	Female	6-16 years	pneumonia						Yes
759	Male	<3 years	pneumonia				Acinetobacter baumannii
760	Male	6-16 years	pneumonia					RSV	Yes
761	Male	6-16 years	Severe pneumonia			Pleural effusion		RSV	Yes
762	Female	<3 years	pneumonia						Yes
763	Male	<3 years	Severe pneumonia，CHD	CHD，Ileostomy	Yes		Klebsiella pneumoniae	HPIV
764	Female	3-5 years	pneumonia，CHD	CHD			Streptococcus pneumoniae	HRV
765	Female	3-5 years	pneumonia			Pleural effusion			Yes
766	Female	6-16 years	pneumonia						Yes
767	Female	<3 years	pneumonia				Haemophilus influenzae
768	Male	<3 years	pneumonia
769	Female	6-16 years	pneumonia		Yes				Yes
770	Male	6-16 years	pneumonia				Streptococcus pneumoniae		Yes
771	Female	3-5 years	pneumonia						Yes
772	Female	<3 years	pneumonia	Liver transplantation
773	Female	6-16 years	pneumonia						Yes
774	Female	<3 years	pneumonia，CAVC	CHD，Down's syndrome
775	Male	6-16 years	pneumonia						Yes
776	Male	3-5 years	pneumonia，asthma
777	Female	<3 years	pneumonia					HRV	Yes
778	Female	<3 years	pneumonia				bordetella pertussis	HPIV
779	Male	6-16 years	pneumonia					RSV	Yes
780	Male	<3 years	pneumonia						Yes
781	Female	6-16 years	pneumonia						Yes
782	Male	<3 years	pneumonia				Streptococcus pneumoniae	HPIV，HRV	Yes
783	Male	<3 years	pneumonia				Acinetobacter baumannii
784	Male	3-5 years	pneumonia					HPIV，ADV
785	Male	3-5 years	pneumonia						Yes
786	Female	6-16 years	pneumonia						Yes
787	Female	6-16 years	pneumonia						Yes
788	Male	<3 years	pneumonia，asthma			Abnormal liver function			Yes
789	Male	<3 years	pneumonia		Yes				Yes
790	Male	3-5 years	pneumonia						Yes
791	Female	<3 years	pneumonia，CHD，hydrocephalus，DANDY-WALKER	CHD，hydrocephalus，DANDY-WALKER
792	Male	<3 years	pneumonia，epilepsia，encephalanalosis	epilepsia，encephalanalosis			Raoulia plantarum
793	Male	<3 years	pneumonia				Acinetobacter baumannii		Yes
794	Female	6-16 years	pneumonia						Yes
795	Female	6-16 years	pneumonia						Yes
796	Female	<3 years	pneumonia
797	Female	6-16 years	pneumonia						Yes
798	Female	6-16 years	pneumonia						Yes
799	Male	<3 years	pneumonia				Escherichia coli	HPIV
800	Male	<3 years	pneumonia	epilepsia
801	Female	<3 years	pneumonia				Streptococcus pneumoniae	HRV	Yes
802	Male	<3 years	pneumonia，CHD	CHD
803	Female	6-16 years	pneumonia				Acinetobacter baumannii		Yes
804	Male	<3 years	pneumonia，Wisconsin Aldrich syndrome, after bone marrow transplantation	Wisconsin Aldrich syndrome, after bone marrow transplantation				RSV，CMV
805	Female	3-5 years	pneumonia						Yes
806	Female	3-5 years	Severe pneumonia						Yes
807	Male	<3 years	Severe pneumonia，ASD	CHD	Yes
808	Female	3-5 years	pneumonia，CHD	CHD		shock	Staphylococcus aureus，Pseudomonas aeruginosa	ADV	Yes
809	Female	<3 years	pneumonia，CHD	CHD			Escherichia coli	ADV
810	Female	<3 years	Severe pneumonia		Yes		bordetella pertussis	HRV
811	Female	<3 years	pneumonia					HPIV
812	Female	6-16 years	pneumonia			Myocardial damage
813	Female	3-5 years	pneumonia						Yes
814	Male	<3 years	Severe pneumonia		Yes		Haemophilus influenzae
815	Male	<3 years	pneumonia，asthma
816	Male	<3 years	pneumonia				Enterobacter aerogenes		Yes
817	Female	6-16 years	pneumonia						Yes
818	Male	<3 years	Severe pneumonia		Yes		Haemophilus influenzae，Streptococcus pneumoniae
819	Male	6-16 years	pneumonia			Abnormal liver function			Yes
820	Male	6-16 years	pneumonia						Yes
821	Male	6-16 years	pneumonia						Yes
822	Female	3-5 years	pneumonia					RSV
823	Female	6-16 years	pneumonia，asthma					RSV	Yes
824	Male	<3 years	pneumonia	Polydactyly			Escherichia coli	HPIV
825	Female	3-5 years	pneumonia					HPIV
826	Male	3-5 years	pneumonia					ADV
827	Female	<3 years	pneumonia				Streptococcus pneumoniae，Haemophilus influenzae	HPIV
828	Male	<3 years	Severe pneumonia，ASD	CHD	Yes			HPIV，ADV	Yes
829	Female	3-5 years	pneumonia				Streptococcus pneumoniae		Yes
830	Male	3-5 years	pneumonia，Shwachman-Diamond	Shwachman-Diamond Syndrome					Yes
831	Female	3-5 years	pneumonia				Haemophilus influenzae，Streptococcus pneumoniae
832	Male	6-16 years	pneumonia						Yes
833	Male	<3 years	Severe pneumonia	Leukocyte adhesion molecule defect	Yes		Acinetobacter baumannii	EBV，HRV
834	Female	6-16 years	pneumonia						Yes
835	Female	6-16 years	pneumonia						Yes
836	Male	<3 years	pneumonia						Yes
837	Female	<3 years	pneumonia					ADV
838	Female	6-16 years	pneumonia					RSV
839	Male	6-16 years	pneumonia，asthma					ADV	Yes
840	Female	6-16 years	Severe pneumonia						Yes
841	Male	6-16 years	Severe pneumonia，asthma		Yes		Haemophilus influenzae		Yes
842	Female	<3 years	pneumonia，asthma				Escherichia coli		Yes
843	Female	6-16 years	pneumonia						Yes
844	Male	<3 years	pneumonia				Streptococcus pneumoniae	HPIV，ADV	Yes
845	Male	<3 years	pneumonia						Yes
846	Female	3-5 years	pneumonia						Yes
847	Female	6-16 years	pneumonia						Yes
848	Male	3-5 years	pneumonia						Yes
849	Male	3-5 years	pneumonia					ADV	Yes
850	Female	6-16 years	pneumonia						Yes
851	Male	<3 years	Severe pneumonia		Yes				Yes
852	Female	<3 years	pneumonia，asthma
853	Male	6-16 years	pneumonia						Yes
854	Female	6-16 years	pneumonia						Yes
855	Female	3-5 years	pneumonia						Yes
856	Female	<3 years	pneumonia						Yes
857	Male	<3 years	pneumonia
858	Male	6-16 years	pneumonia						Yes
859	Male	3-5 years	pneumonia
860	Female	6-16 years	pneumonia				Enterobacter cloacae		Yes
861	Female	3-5 years	pneumonia					ADV，RSV	Yes
862	Female	6-16 years	pneumonia						Yes
863	Female	<3 years	pneumonia			Abnormal liver function，Myocardial damage
864	Female	3-5 years	pneumonia						Yes
865	Female	6-16 years	pneumonia
866	Female	3-5 years	pneumonia						Yes
867	Female	3-5 years	pneumonia						Yes
868	Male	6-16 years	pneumonia						Yes
869	Male	<3 years	pneumonia
870	Female	6-16 years	pneumonia						Yes
871	Female	6-16 years	Severe pneumonia	Pulmonary hemosiderosis	Yes	shock	Stenotrophomonas maltophilia
872	Female	<3 years	pneumonia			Abnormal liver function			Yes
873	Female	3-5 years	pneumonia，TOF	CHD				HRV
874	Female	<3 years	Severe pneumonia CHD	CHD	Yes
875	Female	6-16 years	pneumonia						Yes
876	Male	<3 years	pneumonia						Yes
877	Male	6-16 years	Severe pneumonia		Yes	Abnormal liver function			Yes
878	Female	<3 years	pneumonia				Enterobacter aerogenes	HPIV
879	Male	<3 years	pneumonia				Brandhamella catarrhalis	HPIV，HRV	Yes
880	Male	<3 years	pneumonia				Haemophilus influenzae	FluA
881	Female	3-5 years	pneumonia					HRV	Yes
882	Male	<3 years	pneumonia，CHD	CHD
883	Female	6-16 years	pneumonia						Yes
884	Female	6-16 years	pneumonia				Streptococcus pneumoniae	ADV，HPIV
885	Female	3-5 years	pneumonia						Yes
886	Female	6-16 years	pneumonia						Yes
887	Male	6-16 years	pneumonia,Liver transplantation,Glycogen storage disorder type I	Liver transplantation,Glycogen storage disorder type I						Aspergillus
888	Female	3-5 years	pneumonia				Stenotrophomonas maltophilia	RSV
889	Female	6-16 years	pneumonia，SIRS					ADV	Yes
890	Male	<3 years	pneumonia						Yes
891	Female	<3 years	pneumonia					HPIV
892	Female	6-16 years	pneumonia						Yes
893	Female	<3 years	pneumonia	CHD				HPIV
894	Male	<3 years	pneumonia				Serratia marcescens
895	Female	<3 years	Severe pneumonia				Stenotrophomonas maltophilia	FluA	Yes
896	Female	6-16 years	pneumonia						Yes
897	Female	<3 years	pneumonia，ASD	CHD			Haemophilus influenzae
898	Female	6-16 years	pneumonia			Pleural effusion			Yes
899	Male	<3 years	Severe pneumonia	Multiple malformations		Abnormal liver function，Myocardial damage
900	Male	3-5 years	pneumonia						Yes
901	Male	<3 years	pneumonia	Glottic stenosis			Haemophilus influenzae	HPIV
902	Female	3-5 years	pneumonia				Haemophilus influenzae	ADV
903	Female	<3 years	pneumonia				Haemophilus influenzae	FluB，HPIV
904	Female	6-16 years	pneumonia						Yes
905	Male	<3 years	pneumonia				Haemophilus influenzae	HRV
906	Female	<3 years	pneumonia	CHD		Myocardial damage	Enterobacter cloacae	ADV，HRV
907	Female	<3 years	pneumonia					HPIV，ADV	Yes
908	Female	3-5 years	pneumonia，SIRS				Streptococcus pneumoniae	FluA	Yes
909	Male	<3 years	pneumonia						Yes
910	Female	6-16 years	Severe pneumonia		Yes	Pleural effusion			Yes
911	Male	<3 years	Severe pneumonia，CHD	CHD，Tracheal stenosis，Down's syndrome	Yes
912	Female	6-16 years	pneumonia						Yes
913	Female	3-5 years	pneumonia				Haemophilus influenzae		Yes
914	Female	6-16 years	pneumonia						Yes
915	Male	6-16 years	pneumonia						Yes
916	Female	<3 years	pneumonia				Moraxella catarrhalis	FluB
917	Female	<3 years	pneumonia，CHD	CHD			Haemophilus influenzae
918	Male	6-16 years	pneumonia						Yes
919	Female	6-16 years	pneumonia
920	Male	3-5 years	pneumonia，asthma
921	Female	<3 years	pneumonia	Biliary atresia		Abnormal liver function	Acinetobacter baumannii		Yes
922	Male	3-5 years	pneumonia，CHD	CHD，Hiatal hernia of esophagus
923	Female	3-5 years	pneumonia，asthma					ADV	Yes
924	Male	6-16 years	pneumonia						Yes
925	Male	3-5 years	pneumonia				Streptococcus pneumoniae
926	Female	6-16 years	pneumonia						Yes
927	Male	<3 years	pneumonia，CHD	CHD，Tracheal stenosis			Haemophilus influenzae	HPIV，HRV
928	Male	<3 years	pneumonia，BPD	BPD					Yes
929	Male	6-16 years	pneumonia						Yes
930	Female	<3 years	pneumonia				Haemophilus influenzae
931	Female	3-5 years	pneumonia						Yes
932	Female	6-16 years	pneumonia						Yes
933	Male	6-16 years	pneumonia，asthma						Yes
934	Male	<3 years	pneumonia				Haemophilus influenzae	HPIV
935	Female	6-16 years	pneumonia						Yes
936	Male	<3 years	pneumonia
937	Female	3-5 years	pneumonia
938	Female	6-16 years	pneumonia						Yes
939	Female	<3 years	pneumonia				Staphylococcus aureus		Yes
940	Female	<3 years	Kawasaki disease，pneumonia					HRV
941	Male	6-16 years	pneumonia						Yes
942	Male	6-16 years	pneumonia，SIRS						Yes
943	Female	6-16 years	pneumonia	bronchiectasia			Staphylococcus aureus，Pseudomonas aeruginosa
944	Female	<3 years	pneumonia					ADV
945	Male	3-5 years	pneumonia						Yes
946	Male	3-5 years	pneumonia				Streptococcus pneumoniae	FluA	Yes
947	Female	3-5 years	pneumonia						Yes
948	Female	6-16 years	pneumonia
949	Male	<3 years	pneumonia，CHD，asthma	CHD
950	Male	<3 years	pneumonia					ADV	Yes
951	Female	3-5 years	pneumonia						Yes
952	Female	3-5 years	pneumonia						Yes
953	Female	3-5 years	pneumonia						Yes
954	Male	<3 years	pneumonia						Yes
955	Female	6-16 years	pneumonia				Streptococcus pyogenes		Yes
956	Female	3-5 years	pneumonia
957	Female	6-16 years	pneumonia					FluA	Yes
958	Female	<3 years	pneumonia，Febrile convulsion						Yes
959	Female	<3 years	pneumonia
960	Male	<3 years	Severe pneumonia		Yes	Pleural effusion			Yes
961	Female	3-5 years	pneumonia
962	Female	3-5 years	pneumonia，asthma						Yes
963	Female	3-5 years	pneumonia				Streptococcus pneumoniae	HPIV
964	Female	<3 years	pneumonia
965	Female	3-5 years	pneumonia						Yes
966	Female	3-5 years	pneumonia						Yes
967	Female	6-16 years	pneumonia
968	Female	3-5 years	Severe pneumonia						Yes
969	Male	6-16 years	pneumonia						Yes
970	Female	<3 years	pneumonia，ASD，VSD，PH	CHD			Klebsiella pneumoniae
971	Male	<3 years	pneumonia，ASD	CHD				HRV
972	Female	<3 years	pneumonia，asthma
973	Female	6-16 years	pneumonia						Yes
974	Female	6-16 years	pneumonia						Yes
975	Female	<3 years	pneumonia，ASD	CHD
976	Female	<3 years	pneumonia			Pleural effusion			Yes
977	Male	<3 years	pneumonia						Yes
978	Female	6-16 years	pneumonia			Pleural effusion		HPIV	Yes
979	Male	3-5 years	pneumonia						Yes
980	Female	6-16 years	pneumonia						Yes
981	Male	3-5 years	pneumonia			Pleural effusion	Haemophilus influenzae		Yes
982	Male	3-5 years	pneumonia						Yes
983	Male	3-5 years	pneumonia				Pseudomonas aeruginosa		Yes
984	Male	6-16 years	pneumonia，asthma					ADV	Yes
985	Female	6-16 years	pneumonia			Myocardial damage			Yes
986	Male	6-16 years	pneumonia						Yes
987	Female	<3 years	pneumonia				Haemophilus influenzae
988	Male	6-16 years	pneumonia				Streptococcus pneumoniae	ADV，HRV
989	Male	6-16 years	pneumonia，asthma					RSV	Yes
990	Male	6-16 years	pneumonia，asthma					RSV	Yes
991	Female	<3 years	pneumonia					ADV，HRV	Yes
992	Male	<3 years	pneumonia，TOF	CHD
993	Male	<3 years	pneumonia，ASD，VSD	CHD
994	Male	3-5 years	pneumonia				Brandhamella catarrhalis		Yes
995	Female	<3 years	pneumonia		Yes			HPIV	Yes
996	Male	<3 years	pneumonia						Yes
997	Female	3-5 years	pneumonia					ADV
998	Male	<3 years	pneumonia				Brandhamella catarrhalis		Yes
999	Male	<3 years	pneumonia					HPIV,RSV
1000	Male	<3 years	pneumonia，asthma					HPIV	Yes
1001	Female	6-16 years	pneumonia，asthma						Yes
1002	Male	3-5 years	pneumonia，asthma				Streptococcus pneumoniae
1003	Male	3-5 years	pneumonia						Yes
1004	Female	6-16 years	pneumonia						Yes
1005	Female	3-5 years	pneumonia						Yes
1006	Male	6-16 years	pneumonia						Yes
1007	Female	<3 years	pneumonia					HPIV
1008	Female	3-5 years	pneumonia						Yes
1009	Female	6-16 years	pneumonia						Yes
1010	Female	3-5 years	pneumonia			Thrombocytopenia		ADV	Yes
1011	Male	6-16 years	pneumonia						Yes
1012	Female	6-16 years	pneumonia						Yes
1013	Male	<3 years	pneumonia						Yes
1014	Female	3-5 years	pneumonia				Streptococcus pneumoniae		Yes
1015	Female	3-5 years	Severe pneumonia			Pleural effusion	Streptococcus pneumoniae		Yes
1016	Female	<3 years	Severe pneumonia，ASD	CHD	Yes			HRV
1017	Male	3-5 years	pneumonia				Haemophilus influenzae		Yes
1018	Male	6-16 years	pneumonia				Acinetobacter baumannii		Yes
1019	Female	3-5 years	pneumonia						Yes
1020	Male	<3 years	pneumonia					HPIV	Yes
1021	Male	<3 years	pneumonia，ASD	CHD				HPIV
1022	Male	<3 years	pneumonia				Streptococcus pneumoniae		Yes
1023	Male	<3 years	pneumonia，ASD	CHD				HPIV	Yes
1024	Female	6-16 years	pneumonia						Yes
1025	Female	6-16 years	pneumonia						Yes	Aspergillus
1026	Female	6-16 years	pneumonia						Yes
1027	Female	<3 years	pneumonia，CHD	CHD			Klebsiella pneumoniae
1028	Female	6-16 years	pneumonia						Yes
1029	Male	6-16 years	pneumonia						Yes
1030	Female	3-5 years	pneumonia			pulmonary cavity
1031	Male	6-16 years	Severe pneumonia			Abnormal liver function，Pleural effusion			Yes
1032	Male	3-5 years	pneumonia
1033	Male	<3 years	pneumonia					ADV	Yes
1034	Female	6-16 years	pneumonia						Yes
1035	Female	<3 years	pneumonia					ADV	Yes
1036	Female	6-16 years	pneumonia						Yes
1037	Female	<3 years	pneumonia
1038	Male	6-16 years	pneumonia						Yes
1039	Male	<3 years	pneumonia					ADV，HRV	Yes
1040	Male	<3 years	pneumonia						Yes
1041	Female	3-5 years	pneumonia						Yes
1042	Female	3-5 years	pneumonia						Yes
1043	Male	<3 years	pneumonia	CHD			Streptococcus pneumoniae	HPIV
1044	Male	3-5 years	pneumonia						Yes
1045	Female	<3 years	pneumonia	CHD			Escherichia coli，Streptococcus pneumoniae	HRV
1046	Male	<3 years	pneumonia	CHD
1047	Female	<3 years	pneumonia						Yes
1048	Female	<3 years	pneumonia	CHD，Tracheal stenosis
1049	Male	<3 years	pneumonia					FluA
1050	Male	<3 years	pneumonia				Haemophilus influenzae		Yes
1051	Male	6-16 years	pneumonia			Pleural effusion			Yes
1052	Male	3-5 years	pneumonia				Streptococcus pneumoniae		Yes
1053	Female	6-16 years	pneumonia					ADV
1054	Male	6-16 years	pneumonia						Yes
1055	Female	<3 years	pneumonia						Yes
1056	Male	<3 years	pneumonia					RSV
1057	Female	3-5 years	pneumonia						Yes
1058	Female	<3 years	pneumonia	CHD				FluA
1059	Male	<3 years	pneumonia	Tracheal stenosis，Bronchial diverticulum				HPIV，HRV
1060	Female	6-16 years	pneumonia				Klebsiella pneumoniae		Yes
1061	Male	3-5 years	pneumonia						Yes
1062	Male	6-16 years	pneumonia						Yes
1063	Female	<3 years	pneumonia，Joubert	Joubert Syndrome			Enterobacter cloacae		Yes
1064	Female	<3 years	pneumonia				Streptococcus pneumoniae
1065	Female	<3 years	pneumonia	CHD			Haemophilus influenzae
1066	Male	6-16 years	pneumonia						Yes
1067	Male	6-16 years	pneumonia						Yes
1068	Female	<3 years	pneumonia，ASD	CHD			Enterobacter cloacae	RSV，ADV
1069	Female	<3 years	pneumonia						Yes
1070	Male	3-5 years	pneumonia						Yes
1071	Male	3-5 years	pneumonia						Yes
1072	Female	<3 years	pneumonia						Yes
1073	Male	<3 years	pneumonia						Yes
1074	Male	6-16 years	pneumonia						Yes
1075	Male	3-5 years	pneumonia						Yes
1076	Female	6-16 years	pneumonia	bronchiectasia			Pseudomonas oryzihabitans		Yes
1077	Female	<3 years	pneumonia	CHD，Chromosome abnormality		Abnormal liver function，Myocardial damage	Escherichia coli	ADV
1078	Male	<3 years	pneumonia					HPIV
1079	Male	<3 years	Severe pneumonia
1080	Male	<3 years	pneumonia
1081	Male	3-5 years	pneumonia						Yes
1082	Male	3-5 years	pneumonia	Tracheal stenosis					Yes
1083	Female	6-16 years	pneumonia						Yes
1084	Female	<3 years	pneumonia	CHD，Right lung dysplasia			Haemophilus influenzae	HPIV
1085	Female	3-5 years	pneumonia
1086	Female	3-5 years	pneumonia					ADV	Yes
1087	Female	<3 years	pneumonia，ASD	CHD			bordetella pertussis	RSV
1088	Female	6-16 years	pneumonia						Yes
1089	Female	3-5 years	pneumonia，asthma
1090	Female	<3 years	pneumonia				Haemophilus influenzae		Yes
1091	Male	<3 years	pneumonia
1092	Female	3-5 years	pneumonia						Yes
1093	Female	3-5 years	pneumonia				Streptococcus pneumoniae	Human metapneumovirus	Yes
1094	Female	6-16 years	pneumonia						Yes
1095	Male	<3 years	pneumonia						Yes
1096	Female	6-16 years	pneumonia						Yes
1097	Female	<3 years	Severe pneumonia，CHD	CHD	Yes			RSV
1098	Male	6-16 years	pneumonia						Yes
1099	Male	<3 years	pneumonia，asthma						Yes
1100	Female	<3 years	Severe pneumonia	esophageal atresia			Acinetobacter baumannii
1101	Male	6-16 years	pneumonia						Yes
1102	Female	3-5 years	pneumonia						Yes
1103	Male	3-5 years	pneumonia，asthma						Yes
1104	Female	3-5 years	pneumonia						Yes
1105	Female	3-5 years	pneumonia						Yes
1106	Female	<3 years	pneumonia						Yes
1107	Female	3-5 years	pneumonia						Yes
1108	Male	3-5 years	pneumonia						Yes
1109	Female	6-16 years	pneumonia				Escherichia coli		Yes
1110	Female	6-16 years	pneumonia						Yes
1111	Male	3-5 years	pneumonia				Streptococcus pneumoniae		Yes
1112	Male	3-5 years	pneumonia				Streptococcus pneumoniae		Yes
1113	Female	6-16 years	pneumonia						Yes
1114	Male	<3 years	pneumonia						Yes
1115	Female	<3 years	pneumonia						Yes
1116	Male	3-5 years	pneumonia						Yes
1117	Male	<3 years	pneumonia				Enterobacter cloacae	RSV
1118	Male	3-5 years	pneumonia						Yes
1119	Male	3-5 years	Severe pneumonia						Yes
1120	Male	6-16 years	pneumonia						Yes
1121	Female	3-5 years	pneumonia						Yes
1122	Female	3-5 years	pneumonia					RSV	Yes
1123	Female	<3 years	pneumonia				Enterobacter aerogenes	FluA、HRV
1124	Male	<3 years	pneumonia	atelencephalia			Pseudomonas aeruginosa
1125	Male	6-16 years	pneumonia						Yes
1126	Male	6-16 years	pneumonia						Yes
1127	Female	<3 years	pneumonia	CHD
1128	Female	6-16 years	pneumonia						Yes
1129	Male	<3 years	pneumonia
1130	Female	<3 years	pneumonia				Moraxella catarrhalis		Yes
1131	Male	6-16 years	pneumonia						Yes
1132	Male	<3 years	pneumonia，asthma
1133	Male	<3 years	pneumonia				Streptococcus pneumoniae	HRV
1134	Male	6-16 years	pneumonia						Yes
1135	Male	<3 years	pneumonia						Yes
1136	Male	3-5 years	pneumonia				Streptococcus pneumoniae		Yes
1137	Male	<3 years	pneumonia						Yes
1138	Male	6-16 years	pneumonia						Yes
1139	Male	3-5 years	Severe pneumonia		Yes	Pneumothorax, Shock	Moraxella catarrhalis		Yes
1140	Female	6-16 years	pneumonia	Bronchial diverticulum					Yes
1141	Female	3-5 years	pneumonia						Yes
1142	Female	<3 years	pneumonia						Yes
1143	Female	<3 years	Severe pneumonia，CMV		Yes	Abnormal liver function		RSV，CMV
1144	Male	<3 years	pneumonia	CHD，Michael's diverticulum			Klebsiella pneumoniae
1145	Female	6-16 years	pneumonia						Yes
1146	Male	<3 years	pneumonia						Yes
1147	Female	6-16 years	pneumonia						Yes
1148	Male	<3 years	pneumonia，asthma						Yes
1149	Female	3-5 years	pneumonia						Yes
1150	Male	3-5 years	pneumonia，asthma						Yes
1151	Female	<3 years	Severe pneumonia		Yes				Yes
1152	Male	<3 years	pneumonia				Moraxella catarrhalis	FluA
1153	Male	6-16 years	pneumonia						Yes
1154	Female	<3 years	pneumonia						Yes
1155	Male	6-16 years	pneumonia						Yes
1156	Male	6-16 years	pneumonia						Yes
1157	Female	3-5 years	Severe pneumonia		Yes	shock	Streptococcus pneumoniae		Yes
1158	Male	<3 years	pneumonia，BPD	BPD				FluA
1159	Male	<3 years	pneumonia，SIRS				Haemophilus influenzae		Yes
1160	Male	3-5 years	Severe pneumonia		Yes	Pleural effusion			Yes
1161	Female	<3 years	pneumonia						Yes
1162	Male	3-5 years	pneumonia						Yes
1163	Female	<3 years	pneumonia				Moraxella catarrhalis	RSV
1164	Male	<3 years	Severe pneumonia		Yes				Yes
1165	Female	3-5 years	pneumonia						Yes
1166	Female	<3 years	pneumonia	CHD			Enterobacter cloacae
1167	Female	<3 years	pneumonia，CAVC/ASD/PH	CHD
1168	Male	<3 years	pneumonia						Yes
1169	Male	<3 years	pneumonia，CHD	CHD					Yes
1170	Female	6-16 years	pneumonia						Yes
1171	Male	3-5 years	pneumonia，asthma					HPIV	Yes
1172	Female	<3 years	pneumonia，asthma						Yes
1173	Male	<3 years	Severe pneumonia，CHD	CHD，hydrocephalus	Yes	Abnormal liver function	Pseudomonas aeruginosa
1174	Male	<3 years	pneumonia
1175	Male	3-5 years	pneumonia						Yes
1176	Male	3-5 years	pneumonia，asthma，Vitamin D3 deficiency					ADV	Yes
1177	Male	<3 years	pneumonia				Haemophilus influenzae	HRV
1178	Male	6-16 years	pneumonia						Yes
1179	Male	3-5 years	pneumonia					HPIV	Yes
1180	Female	3-5 years	pneumonia						Yes
1181	Male	3-5 years	pneumonia						Yes
1182	Male	3-5 years	pneumonia						Yes
1183	Male	<3 years	pneumonia				Klebsiella pneumoniae、Pseudomonas aeruginosa
1184	Male	3-5 years	pneumonia						Yes
1185	Female	6-16 years	pneumonia				Pseudomonas oryzihabitans		Yes
1186	Male	3-5 years	Severe pneumonia		Yes				Yes
1187	Male	3-5 years	pneumonia，asthma，Vitamin D3 deficiency					RSV，HRV
1188	Male	6-16 years	pneumonia			Pleural effusion			Yes
1189	Male	6-16 years	pneumonia，anaphylatic purpura nephritis						Yes
1190	Male	<3 years	pneumonia，asthma
1191	Male	3-5 years	Severe pneumonia		Yes				Yes
1192	Female	3-5 years	pneumonia，VSD	CHD					Yes
1193	Male	3-5 years	pneumonia						Yes
1194	Male	6-16 years	pneumonia						Yes
1195	Female	6-16 years	pneumonia					HPIV，HRV	Yes
1196	Female	<3 years	pneumonia					ADV	Yes
1197	Female	<3 years	pneumonia	Angioendotheliomatosis				RSV	Yes
1198	Female	3-5 years	pneumonia				Brandhamella catarrhalis		Yes
1199	Female	6-16 years	pneumonia			Pleural effusion			Yes
1200	Male	<3 years	pneumonia，ASD	CHD
1201	Male	6-16 years	pneumonia				Pseudomonas aeruginosa		Yes
1202	Male	<3 years	pneumonia					FluB
1203	Female	3-5 years	pneumonia					ADV
1204	Female	3-5 years	pneumonia						Yes
1205	Male	<3 years	pneumonia			Pleural effusion			Yes
1206	Male	<3 years	pneumonia	Duodenal atresia，CHD		Abnormal liver function	Enterobacter aerogenes	HRV	Yes
1207	Female	<3 years	pneumonia，ASD,PDA	CHD			Klebsiella pneumoniae
1208	Female	<3 years	pneumonia						Yes
1209	Female	<3 years	pneumonia					HPIV
1210	Male	3-5 years	pneumonia					HRV	Yes
1211	Male	<3 years	pneumonia						Yes
1212	Female	<3 years	pneumonia	CHD，Tracheal malformation			Pseudomonas aeruginosa	RSV，HRV
1213	Female	<3 years	pneumonia						Yes
1214	Male	<3 years	pneumonia	CHD，Down's syndrome		Abnormal liver function	Staphylococcus aureus
1215	Female	3-5 years	pneumonia			Atelectasis of lung			Yes
1216	Female	<3 years	pneumonia						Yes
1217	Male	<3 years	pneumonia
1218	Male	<3 years	pneumonia					RSV	Yes
1219	Male	3-5 years	pneumonia					ADV	Yes
1220	Female	3-5 years	pneumonia						Yes
1221	Female	<3 years	pneumonia
1222	Female	<3 years	Severe pneumonia		Yes		Klebsiella pneumoniae
1223	Male	3-5 years	pneumonia			Pleural effusion，Abnormal liver function			Yes
1224	Female	<3 years	pneumonia						Yes
1225	Female	6-16 years	pneumonia						Yes
1226	Female	<3 years	pneumonia						Yes
1227	Male	3-5 years	pneumonia				Streptococcus pneumoniae		Yes
1228	Male	<3 years	pneumonia				Acinetobacter baumannii		Yes
1229	Male	3-5 years	pneumonia					RSV
1230	Male	6-16 years	pneumonia						Yes
1231	Female	6-16 years	pneumonia						Yes
1232	Female	<3 years	pneumonia，BO	BO
1233	Female	3-5 years	pneumonia						Yes
1234	Male	3-5 years	pneumonia						Yes
1235	Female	3-5 years	pneumonia						Yes
1236	Male	<3 years	pneumonia，ASD术后	CHD				HRV，HPIV
1237	Male	3-5 years	pneumonia						Yes
1238	Female	3-5 years	pneumonia	CHD，Down's syndrome				ADV	Yes
1239	Female	<3 years	pneumonia，CHD	CHD		Myocardial damage	Escherichia coli
1240	Male	<3 years	pneumonia	CHD					Yes
1241	Female	6-16 years	pneumonia						Yes
1242	Female	3-5 years	pneumonia				Streptococcus pneumoniae	RSV	Yes
1243	Female	<3 years	Severe pneumonia，CHD，asthma	CHD，atelencephalia	Yes			HPIV
1244	Female	<3 years	pneumonia						Yes
1245	Male	6-16 years	pneumonia						Yes
1246	Male	3-5 years	pneumonia				Haemophilus influenzae	RSV
1247	Male	<3 years	pneumonia	Liver transplantation，After biliary atresia, after tracheotomy			Klebsiella pneumoniae	HRV
1248	Male	<3 years	pneumonia				Streptococcus pneumoniae
1249	Female	3-5 years	pneumonia						Yes
1250	Female	3-5 years	pneumonia						Yes
1251	Female	<3 years	pneumonia					RSV
1252	Male	<3 years	pneumonia	Esophageal atresia，Hand flexion deformity
1253	Male	<3 years	Severe pneumonia，CHD	CHD	Yes			FluA，RSV
1254	Female	6-16 years	pneumonia			Pleural effusion			Yes
1255	Male	<3 years	pneumonia	Tracheomalacia，CHD			Klebsiella pneumoniae
1256	Male	<3 years	pneumonia	CHD				FluA	Yes
1257	Male	<3 years	Severe pneumonia，asthma		Yes			HRV
1258	Male	<3 years	pneumonia				Moraxella catarrhalis
1259	Female	<3 years	pneumonia	Multiple malformations				RSV
1260	Male	3-5 years	pneumonia					ADV，HRV	Yes
1261	Female	6-16 years	pneumonia					FluB
1262	Female	<3 years	pneumonia						Yes
1263	Male	6-16 years	pneumonia				Streptococcus pneumoniae		Yes
1264	Male	<3 years	pneumonia				Staphylococcus aureus
1265	Female	3-5 years	pneumonia			Abnormal liver function
1266	Male	6-16 years	pneumonia					FluB	Yes
1267	Female	<3 years	pneumonia				Klebsiella pneumoniae
1268	Female	3-5 years	pneumonia					HRV	Yes
1269	Female	<3 years	pneumonia						Yes
1270	Male	<3 years	pneumonia，CHD	CHD				ADV
1271	Male	6-16 years	pneumonia	Amyotrophic lateral sclerosis
1272	Male	<3 years	pneumonia，VSD	CHD					Yes
1273	Male	3-5 years	pneumonia						Yes
1274	Male	3-5 years	pneumonia						Yes
1275	Male	<3 years	Severe pneumonia，BPD，CHD	CHD	Yes	Myocardial damage
1276	Male	6-16 years	pneumonia						Yes
1277	Male	<3 years	pneumonia					HPIV
1278	Male	6-16 years	pneumonia			Pleural effusion，Abnormal liver function			Yes
1279	Male	<3 years	pneumonia						Yes
1280	Female	3-5 years	pneumonia						Yes
1281	Male	<3 years	Severe pneumonia，CHD，Williams syndrome	CHD，Williams syndrome	Yes	Abnormal liver function		HRV
1282	Female	<3 years	pneumonia，CHD	CHD
1283	Male	<3 years	pneumonia						Yes
1284	Female	6-16 years	pneumonia						Yes
1285	Male	3-5 years	pneumonia					HRV	Yes
1286	Female	<3 years	pneumonia			Abnormal liver function		RSV
1287	Male	3-5 years	pneumonia						Yes
1288	Male	3-5 years	pneumonia，asthma						Yes
1289	Female	<3 years	pneumonia					HPIV，HRV	Yes
1290	Male	<3 years	pneumonia
1291	Male	<3 years	pneumonia
1292	Female	3-5 years	pneumonia，asthma
1293	Male	3-5 years	pneumonia，asthma，Vitamin D3 deficiency						Yes
1294	Male	3-5 years	Severe pneumonia	After scoliosis surgery	Yes
1295	Male	<3 years	pneumonia，asthma						Yes
1296	Male	<3 years	pneumonia						Yes
1297	Female	<3 years	pneumonia，asthma			Abnormal liver function，Myocardial damage			Yes
1298	Male	<3 years	pneumonia				Streptococcus pneumoniae
1299	Male	3-5 years	pneumonia				Staphylococcus aureus		Yes
1300	Male	3-5 years	Severe pneumonia				Streptococcus pneumoniae	HRV	Yes
1301	Male	<3 years	pneumonia			Abnormal liver function		RSV
1302	Male	3-5 years	pneumonia	CHD					Yes
1303	Male	3-5 years	pneumonia，asthma						Yes
1304	Female	3-5 years	pneumonia						Yes
1305	Male	3-5 years	pneumonia，OSAS						Yes
1306	Female	3-5 years	pneumonia				Enterobacter cloacae
1307	Female	3-5 years	pneumonia					ADV	Yes
1308	Female	6-16 years	pneumonia						Yes
1309	Female	<3 years	pneumonia						Yes
1310	Female	6-16 years	pneumonia
1311	Female	3-5 years	pneumonia					ADV、HRV、HPIV	Yes
1312	Male	<3 years	pneumonia
1313	Male	3-5 years	pneumonia						Yes
1314	Female	<3 years	Severe pneumonia		Yes				Yes
1315	Male	<3 years	pneumonia						Yes
1316	Male	<3 years	pneumonia,CHD	CHD				HPIV
1317	Male	3-5 years	pneumonia					RSV
1318	Female	<3 years	pneumonia
1319	Female	3-5 years	pneumonia						Yes
1320	Male	<3 years	pneumonia					RSV	Yes
1321	Male	<3 years	pneumonia，ASD	CHD					Yes
1322	Male	<3 years	pneumonia						Yes
1323	Female	<3 years	Severe pneumonia，CHD	CHD，Tracheal stenosis	Yes		Pseudomonas aeruginosa	HPIV
1324	Male	<3 years	pneumonia						Yes
1325	Male	<3 years	Severe pneumonia，ASD	CHD				RSV
1326	Male	<3 years	pneumonia
1327	Female	<3 years	pneumonia				Klebsiella pneumoniae
1328	Male	3-5 years	pneumonia，asthma						Yes
1329	Female	3-5 years	pneumonia						Yes
1330	Male	3-5 years	pneumonia				Moraxella catarrhalis		Yes
1331	Female	<3 years	pneumonia						Yes
1332	Male	3-5 years	pneumonia						Yes
1333	Female	3-5 years	pneumonia						Yes
1334	Male	3-5 years	pneumonia				Streptococcus pneumoniae		Yes
1335	Female	3-5 years	pneumonia						Yes
1336	Female	6-16 years	pneumonia			Pleural effusion			Yes
1337	Male	<3 years	Severe pneumonia		Yes				Yes
1338	Male	<3 years	pneumonia	CHD，Michael's diverticulum			Klebsiella pneumoniae	RSV
1339	Male	6-16 years	pneumonia						Yes
1340	Male	3-5 years	pneumonia				Staphylococcus aureus		Yes
1341	Male	3-5 years	pneumonia						Yes
1342	Male	6-16 years	pneumonia	Thalassemia					Yes
1343	Female	<3 years	pneumonia						Yes
1344	Male	3-5 years	pneumonia						Yes
1345	Female	3-5 years	pneumonia					RSV	Yes
1346	Male	3-5 years	pneumonia						Yes
1347	Female	6-16 years	pneumonia					RSV	Yes
1348	Female	3-5 years	pneumonia				Acinetobacter baumannii		Yes
1349	Male	<3 years	pneumonia					RSV	Yes
1350	Male	3-5 years	pneumonia
1351	Female	3-5 years	pneumonia						Yes
1352	Male	6-16 years	pneumonia						Yes
1353	Female	<3 years	pneumonia				Staphylococcus aureus
1354	Male	6-16 years	pneumonia						Yes
1355	Male	<3 years	pneumonia					RSV
1356	Female	<3 years	pneumonia	CHD，Tracheal stenosis			Escherichia coli
1357	Male	6-16 years	pneumonia					RSV	Yes
1358	Male	3-5 years	pneumonia					RSV	Yes
1359	Female	6-16 years	pneumonia						Yes
1360	Female	3-5 years	pneumonia						Yes
1361	Male	3-5 years	pneumonia，asthma						Yes
1362	Male	<3 years	pneumonia		Yes				Yes
1363	Female	6-16 years	pneumonia
1364	Male	<3 years	pneumonia					RSV
1365	Male	6-16 years	pneumonia
1366	Female	3-5 years	pneumonia	CHD				HRV
1367	Male	6-16 years	pneumonia						Yes
1368	Female	3-5 years	Severe pneumonia		Yes				Yes
1369	Male	<3 years	Severe pneumonia，CHD，HIE	CHD，HIE	Yes
1370	Male	<3 years	Severe pneumonia		Yes
1371	Male	6-16 years	pneumonia						Yes
1372	Male	3-5 years	pneumonia						Yes
1373	Female	<3 years	pneumonia						Yes
1374	Female	3-5 years	pneumonia
1375	Female	3-5 years	pneumonia，asthma					HRV	Yes
1376	Male	3-5 years	pneumonia						Yes
1377	Female	3-5 years	pneumonia					RSV	Yes
1378	Female	<3 years	pneumonia						Yes
1379	Male	3-5 years	Severe pneumonia，asthma		Yes				Yes
1380	Female	3-5 years	pneumonia				Streptococcus pneumoniae
1381	Female	3-5 years	pneumonia			Pleural effusion
1382	Male	<3 years	pneumonia
1383	Female	6-16 years	pneumonia						Yes
1384	Male	6-16 years	pneumonia						Yes
1385	Male	6-16 years	pneumonia						Yes
1386	Female	<3 years	pneumonia			Abnormal liver function	Escherichia coli	RSV
1387	Female	<3 years	pneumonia			Abnormal liver function		RSV
1388	Female	3-5 years	pneumonia						Yes
1389	Male	3-5 years	pneumonia，asthma
1390	Male	6-16 years	pneumonia，asthma，nasitis			Pleural effusion			Yes
1391	Female	<3 years	Severe pneumonia，CHD	CHD	Yes
1392	Female	6-16 years	pneumonia						Yes
1393	Male	3-5 years	pneumonia						Yes
1394	Female	3-5 years	pneumonia，asthma，nasitis
1395	Female	3-5 years	pneumonia
1396	Female	3-5 years	pneumonia					ADV	Yes
1397	Male	<3 years	pneumonia						Yes
1398	Male	<3 years	Severe pneumonia		Yes	Abnormal liver function，Myocardial damage
1399	Female	6-16 years	pneumonia						Yes
1400	Male	6-16 years	pneumonia						Yes
1401	Female	6-16 years	pneumonia						Yes
1402	Male	6-16 years	pneumonia,SIRS			Abnormal liver function			Yes
1403	Female	6-16 years	pneumonia						Yes
1404	Female	3-5 years	pneumonia						Yes
1405	Male	3-5 years	pneumonia					ADV	Yes
1406	Male	<3 years	Severe pneumonia	epilepsia	Yes		Escherichia coli
1407	Male	6-16 years	pneumonia
1408	Male	6-16 years	pneumonia						Yes
1409	Male	<3 years	pneumonia					HRV	Yes
1410	Male	<3 years	pneumonia，asthma						Yes
1411	Female	6-16 years	pneumonia						Yes
1412	Male	3-5 years	pneumonia，asthma						Yes
1413	Male	3-5 years	pneumonia						Yes
1414	Female	<3 years	pneumonia						Yes
1415	Male	<3 years	pneumonia						Yes
1416	Male	3-5 years	pneumonia						Yes
1417	Male	6-16 years	pneumonia,SIRS				Streptococcus pneumoniae		Yes
1418	Female	3-5 years	pneumonia						Yes
1419	Male	<3 years	pneumonia						Yes
1420	Male	3-5 years	pneumonia						Yes
1421	Male	<3 years	pneumonia						Yes
1422	Female	<3 years	pneumonia				Escherichia coli
1423	Male	6-16 years	pneumonia				Acinetobacter lwoffii	EBV	Yes
1424	Male	<3 years	pneumonia					HRV	Yes
1425	Female	6-16 years	pneumonia						Yes
1426	Male	6-16 years	Severe pneumonia	epilepsia	Yes			HRV
1427	Male	<3 years	pneumonia					HRV	Yes
1428	Female	3-5 years	pneumonia	CHD					Yes
1429	Male	<3 years	pneumonia				Pseudomonas aeruginosa
1430	Female	6-16 years	pneumonia						Yes
1431	Male	3-5 years	pneumonia						Yes
1432	Female	6-16 years	pneumonia						Yes
1433	Male	<3 years	pneumonia
1434	Male	<3 years	pneumonia，asthma						Yes
1435	Male	3-5 years	pneumonia						Yes
1436	Male	<3 years	pneumonia						Yes
1437	Male	3-5 years	pneumonia						Yes
1438	Female	6-16 years	pneumonia						Yes
1439	Male	6-16 years	pneumonia				Staphylococcus aureus		Yes
1440	Female	3-5 years	pneumonia						Yes
1441	Male	<3 years	pneumonia，asthma，ASD	CHD
1442	Male	3-5 years	pneumonia				Staphylococcus aureus	HPIV，RSV	Yes
1443	Female	3-5 years	pneumonia，asthma						Yes
1444	Male	<3 years	pneumonia			Abnormal liver function	Staphylococcus aureus	CMV
1445	Male	<3 years	pneumonia，asthma
1446	Male	3-5 years	pneumonia，osas					HRV	Yes
1447	Female	6-16 years	pneumonia，asthma						Yes
1448	Female	6-16 years	pneumonia						Yes
1449	Male	<3 years	pneumonia
1450	Male	<3 years	pneumonia
1451	Female	<3 years	Severe pneumonia		Yes				Yes
1452	Male	<3 years	pneumonia	CHD			Acinetobacter baumannii
1453	Female	6-16 years	pneumonia，asthma
1454	Male	6-16 years	pneumonia						Yes
1455	Female	3-5 years	pneumonia						Yes
1456	Female	3-5 years	Severe pneumonia					RSV	Yes
1457	Male	6-16 years	pneumonia						Yes
1458	Male	6-16 years	pneumonia	CHD，Down's syndrome					Yes
1459	Male	6-16 years	pneumonia
1460	Male	3-5 years	pneumonia						Yes
1461	Male	3-5 years	pneumonia，asthma						Yes
1462	Male	<3 years	pneumonia
1463	Female	3-5 years	pneumonia
1464	Female	6-16 years	pneumonia						Yes
1465	Male	3-5 years	pneumonia						Yes
1466	Male	<3 years	Severe pneumonia，RSV		Yes			RSV
1467	Female	3-5 years	pneumonia			Atelectasis of lung			Yes
1468	Male	<3 years	pneumonia
1469	Male	3-5 years	pneumonia						Yes
1470	Female	3-5 years	pneumonia						Yes
1471	Male	6-16 years	pneumonia						Yes
1472	Male	3-5 years	pneumonia						Yes
1473	Male	6-16 years	pneumonia			Abnormal liver function			Yes
1474	Male	3-5 years	pneumonia						Yes
1475	Female	6-16 years	pneumonia						Yes
1476	Female	6-16 years	pneumonia	CHD			Klebsiella pneumoniae		Yes
1477	Male	3-5 years	pneumonia					Human metapneumovirus
1478	Male	3-5 years	pneumonia
1479	Male	3-5 years	pneumonia						Yes
1480	Female	6-16 years	pneumonia						Yes
1481	Male	3-5 years	pneumonia						Yes
1482	Female	<3 years	Severe pneumonia		Yes				Yes
1483	Male	6-16 years	pneumonia，Cystic adenomatoid malformation of the lung
1484	Female	3-5 years	pneumonia				Haemophilus influenzae
1485	Female	6-16 years	Severe pneumonia	Liver transplantation，Polycystic kidney	Yes			EBV
1486	Female	6-16 years	pneumonia						Yes
1487	Female	6-16 years	pneumonia						Yes
1488	Male	6-16 years	pneumonia						Yes
1489	Male	<3 years	pneumonia						Yes
1490	Male	6-16 years	pneumonia						Yes
1491	Female	<3 years	pneumonia,BO	BO			Staphylococcus aureus		Yes
1492	Female	<3 years	pneumonia				Pseudomonas aeruginosa
1493	Female	3-5 years	pneumonia
1494	Male	<3 years	pneumonia						Yes
1495	Male	3-5 years	pneumonia，asthma						Yes
1496	Male	3-5 years	pneumonia						Yes
1497	Male	3-5 years	pneumonia						Yes
1498	Female	3-5 years	pneumonia，asthma						Yes
1499	Male	6-16 years	pneumonia						Yes
1500	Male	<3 years	pneumonia	Tracheomalacia		Abnormal liver function
1501	Female	<3 years	pneumonia，CHD	CHD			bordetella pertussis
1502	Male	3-5 years	pneumonia						Yes
1503	Female	3-5 years	pneumonia，asthma				Acinetobacter baumannii	ADV	Yes
1504	Female	<3 years	pneumonia
1505	Female	6-16 years	pneumonia
1506	Male	6-16 years	pneumonia						Yes
1507	Female	3-5 years	pneumonia				Bordetella parapertussis		Yes
1508	Male	6-16 years	pneumonia						Yes
1509	Female	3-5 years	pneumonia						Yes
1510	Male	6-16 years	pneumonia			Pleural effusion		ADV	Yes
1511	Female	6-16 years	pneumonia						Yes
1512	Male	3-5 years	pneumonia			Abnormal liver function，Arrhythmias			Yes
1513	Female	3-5 years	Severe pneumonia，SIRS		Yes				Yes
1514	Female	<3 years	Severe pneumonia	epilepsia，cerebral palsy	Yes
1515	Male	3-5 years	pneumonia
1516	Female	<3 years	pneumonia，Methylmalonic acidemia，CHD	Methylmalonic acidemia，CHD			Streptococcus pneumoniae	HPIV,RSV
1517	Male	3-5 years	pneumonia，asthma					HPIV	Yes
1518	Male	6-16 years	pneumonia
1519	Male	3-5 years	pneumonia
1520	Female	3-5 years	pneumonia					FluA
1521	Male	3-5 years	pneumonia,BO	BO					Yes
1522	Female	6-16 years	pneumonia					HPIV	Yes
1523	Male	3-5 years	pneumonia						Yes
1524	Male	3-5 years	pneumonia						Yes
1525	Male	6-16 years	pneumonia，SIRS						Yes
1526	Male	6-16 years	pneumonia						Yes
1527	Female	<3 years	pneumonia	CHD			Escherichia coli
1528	Female	3-5 years	pneumonia						Yes
1529	Male	<3 years	pneumonia，asthma						Yes
1530	Female	6-16 years	pneumonia					HRV	Yes
1531	Female	3-5 years	pneumonia						Yes
1532	Female	3-5 years	pneumonia						Yes
1533	Male	<3 years	pneumonia						Yes
1534	Female	<3 years	Severe pneumonia		Yes			HPIV
1535	Male	3-5 years	pneumonia						Yes
1536	Male	<3 years	pneumonia						Yes
1537	Female	<3 years	pneumonia，asthma，Milk protein allergy			Arrhythmias		FluA
1538	Female	<3 years	Severe pneumonia		Yes				Yes
1539	Male	3-5 years	pneumonia，CHD	CHD				HRV	Yes
1540	Male	<3 years	pneumonia
1541	Female	6-16 years	pneumonia
1542	Female	3-5 years	Severe pneumonia		Yes	Abnormal liver function			Yes
1543	Female	3-5 years	pneumonia						Yes
1544	Male	<3 years	pneumonia	Tracheal stenosis
1545	Female	3-5 years	pneumonia				Streptococcus pneumoniae
1546	Female	3-5 years	pneumonia				Streptococcus pneumoniae		Yes
1547	Female	6-16 years	Severe pneumonia			Myocardial damage			Yes
1548	Male	3-5 years	pneumonia，asthma				Streptococcus pneumoniae		Yes
1549	Male	3-5 years	pneumonia					HPIV
1550	Female	3-5 years	pneumonia						Yes
1551	Female	6-16 years	pneumonia						Yes
1552	Male	6-16 years	pneumonia						Yes
1553	Female	<3 years	pneumonia						Yes
1554	Male	6-16 years	pneumonia					HRV
1555	Female	3-5 years	pneumonia，asthma					HRV	Yes
1556	Female	6-16 years	Severe pneumonia			Pleural effusion			Yes
1557	Male	3-5 years	pneumonia，asthma					HPIV	Yes
1558	Male	3-5 years	pneumonia						Yes
1559	Male	6-16 years	pneumonia				Klebsiella pneumoniae		Yes
1560	Female	6-16 years	pneumonia						Yes
1561	Male	<3 years	pneumonia				Escherichia coli	RSV	Yes
1562	Male	6-16 years	pneumonia						Yes
1563	Male	6-16 years	pneumonia						Yes
1564	Male	3-5 years	pneumonia				Streptococcus pneumoniae
1565	Male	6-16 years	pneumonia						Yes
1566	Male	3-5 years	pneumonia，asthma
1567	Male	3-5 years	pneumonia				Staphylococcus aureus		Yes
1568	Female	6-16 years	pneumonia						Yes
1569	Male	<3 years	Severe pneumonia		Yes	Pleural effusion			Yes
1570	Male	6-16 years	pneumonia			Pleural effusion			Yes
1571	Male	3-5 years	pneumonia				Streptococcus pneumoniae
1572	Female	<3 years	Severe pneumonia		Yes		Haemophilus influenzae
1573	Female	6-16 years	pneumonia						Yes
1574	Male	<3 years	Severe pneumonia，CHD	CHD	Yes			HRV
1575	Male	<3 years	pneumonia，CHD	CHD			Streptococcus pneumoniae
1576	Male	6-16 years	pneumonia						Yes
1577	Male	6-16 years	pneumonia						Yes
1578	Female	<3 years	Severe pneumonia，CHD	CHD	Yes	pneumonedema
1579	Male	6-16 years	pneumonia						Yes
1580	Male	6-16 years	pneumonia
1581	Male	3-5 years	pneumonia
1582	Male	6-16 years	pneumonia						Yes
1583	Male	<3 years	pneumonia
1584	Female	<3 years	pneumonia						Yes
1585	Male	<3 years	Severe pneumonia，CHD	CHD	Yes	Abnormal liver function	Moraxella catarrhalis
1586	Female	6-16 years	pneumonia
1587	Male	3-5 years	pneumonia，asthma				Enterobacter cloacae		Yes
1588	Male	<3 years	pneumonia					RSV
1589	Female	<3 years	pneumonia
1590	Female	6-16 years	pneumonia						Yes
1591	Female	<3 years	pneumonia					RSV	Yes
1592	Female	6-16 years	pneumonia						Yes
1593	Male	6-16 years	pneumonia						Yes
1594	Male	<3 years	pneumonia，asthma					RSV	Yes
1595	Male	6-16 years	pneumonia						Yes
1596	Female	<3 years	pneumonia，CHD，asthma	CHD			Streptococcus pneumoniae	RSV
1597	Male	3-5 years	pneumonia				Streptococcus pneumoniae	HRV	Yes
1598	Female	6-16 years	pneumonia	epilepsia，cerebral palsy
1599	Female	3-5 years	pneumonia
1600	Male	3-5 years	pneumonia						Yes
1601	Female	3-5 years	pneumonia					RSV，HRV
1602	Female	6-16 years	pneumonia						Yes
1603	Female	3-5 years	pneumonia						Yes
1604	Male	3-5 years	pneumonia
1605	Male	3-5 years	pneumonia				Streptococcus pneumoniae		Yes
1606	Male	3-5 years	pneumonia					RSV	Yes
1607	Male	6-16 years	pneumonia						Yes
1608	Female	6-16 years	pneumonia						Yes
1609	Female	3-5 years	pneumonia						Yes
1610	Male	<3 years	pneumonia				Escherichia coli		Yes
1611	Female	3-5 years	pneumonia，asthma			Pleural effusion
1612	Female	<3 years	pneumonia						Yes
1613	Male	6-16 years	pneumonia
1614	Male	6-16 years	pneumonia						Yes
1615	Female	<3 years	Severe pneumonia		Yes	Abnormal liver function	Streptococcus pneumoniae	HRV
1616	Female	6-16 years	pneumonia						Yes
1617	Female	<3 years	pneumonia，CHD	CHD
1618	Male	3-5 years	pneumonia					HPIV
1619	Male	3-5 years	pneumonia	Congenital cystic adenoid malformation of the lung		Pleural effusion
1620	Male	6-16 years	pneumonia						Yes
1621	Female	<3 years	pneumonia	cerebral palsy			Klebsiella pneumoniae
1622	Male	6-16 years	pneumonia			Pleural effusion		RSV	Yes
1623	Male	6-16 years	pneumonia，asthma						Yes
1624	Male	3-5 years	pneumonia						Yes
1625	Male	3-5 years	pneumonia						Yes
1626	Female	<3 years	pneumonia					HRV	Yes
1627	Male	<3 years	pneumonia，CHD				Klebsiella pneumoniae	RSV
1628	Male	6-16 years	pneumonia					FluA	Yes
1629	Female	6-16 years	pneumonia						Yes
1630	Male	3-5 years	pneumonia						Yes
1631	Female	6-16 years	pneumonia						Yes
1632	Male	<3 years	pneumonia
1633	Male	<3 years	pneumonia				Klebsiella pneumoniae	HRV	Yes
1634	Male	6-16 years	pneumonia						Yes
1635	Female	<3 years	Severe pneumonia			Pleural effusion
1636	Female	6-16 years	pneumonia，MR						Yes
1637	Male	6-16 years	pneumonia						Yes
1638	Female	6-16 years	Severe pneumonia			Abnormal liver function，Pleural effusion			Yes
1639	Male	3-5 years	pneumonia，asthma						Yes
1640	Male	<3 years	pneumonia
1641	Female	6-16 years	pneumonia
1642	Female	6-16 years	pneumonia						Yes
1643	Male	<3 years	pneumonia
1644	Male	3-5 years	pneumonia					ADV	Yes
1645	Male	6-16 years	pneumonia，BO	BO				HRV
1646	Female	<3 years	pneumonia	CHD，Tracheal stenosis
1647	Female	<3 years	Severe pneumonia	Liver transplantation	Yes	respiratory distress	Enterobacter aerogenes	HRV	Yes	Pneumocystis carinii
1648	Male	3-5 years	pneumonia						Yes
1649	Female	6-16 years	pneumonia			Abnormal liver function
1650	Male	3-5 years	pneumonia				Staphylococcus aureus
1651	Female	3-5 years	pneumonia
1652	Male	<3 years	pneumonia				Serratia marcescens
1653	Male	3-5 years	pneumonia，RSV					RSV，Coronavirus	Yes
1654	Female	<3 years	pneumonia，asthma				Moraxella catarrhalis
1655	Female	<3 years	Severe pneumonia，Robin	Robin Syndrome，Laryngeal malacia, protein-energy malnutrition			Serratia marcescens	RSV
1656	Male	3-5 years	Severe pneumonia		Yes
1657	Female	6-16 years	Severe pneumonia		Yes	Abnormal liver function			Yes
1658	Female	3-5 years	pneumonia，asthma					HRV	Yes
1659	Female	3-5 years	pneumonia						Yes
1660	Male	<3 years	pneumonia
1661	Female	6-16 years	pneumonia，asthma						Yes
1662	Male	<3 years	pneumonia，CHD	CHD			Escherichia coli
1663	Male	6-16 years	pneumonia			Pleural effusion
1664	Female	6-16 years	pneumonia						Yes
1665	Female	3-5 years	pneumonia
1666	Female	<3 years	pneumonia，ASD	CHD			Klebsiella pneumoniae
1667	Female	<3 years	Severe pneumonia，CHD	CHD	Yes		Escherichia coli
1668	Male	<3 years	pneumonia				Haemophilus influenzae
1669	Male	6-16 years	pneumonia						Yes
1670	Female	6-16 years	pneumonia						Yes
1671	Male	6-16 years	pneumonia，CHD	CHD		Pleural effusion			Yes
1672	Female	3-5 years	pneumonia						Yes
1673	Female	3-5 years	pneumonia						Yes
1674	Female	3-5 years	pneumonia				Moraxella catarrhalis		Yes
1675	Female	3-5 years	pneumonia
1676	Male	<3 years	pneumonia				Streptococcus pneumoniae		Yes
1677	Male	3-5 years	pneumonia
1678	Male	<3 years	pneumonia，RSV				Enterobacter aerogenes	RSV
1679	Male	6-16 years	pneumonia						Yes
1680	Male	<3 years	pneumonia
1681	Female	6-16 years	pneumonia				Staphylococcus aureus		Yes
1682	Female	6-16 years	pneumonia						Yes
1683	Female	6-16 years	pneumonia						Yes
1684	Male	6-16 years	pneumonia				Acinetobacter baumannii		Yes
1685	Female	3-5 years	pneumonia						Yes
1686	Female	3-5 years	pneumonia，CHD	CHD
1687	Female	<3 years	pneumonia，CHD	CHD				HPIV
1688	Male	<3 years	pneumonia					HRV
1689	Male	6-16 years	pneumonia						Yes
1690	Female	<3 years	pneumonia	epilepsia				HPIV,RSV
1691	Female	<3 years	pneumonia，CHD	CHD			Klebsiella pneumoniae
1692	Female	3-5 years	pneumonia					RSV，ADV	Yes
1693	Female	6-16 years	pneumonia						Yes
1694	Female	6-16 years	pneumonia，RSV				acinetobacter junii	RSV
1695	Female	6-16 years	pneumonia	CF			Pseudomonas aeruginosa，Staphylococcus aureus
1696	Male	3-5 years	pneumonia				Streptococcus pneumoniae
1697	Male	6-16 years	pneumonia	epilepsia，Methylmalonic acidemia			acinetobacter junii	RSV
1698	Male	3-5 years	pneumonia						Yes
1699	Male	3-5 years	pneumonia
1700	Male	6-16 years	pneumonia						Yes
1701	Female	6-16 years	pneumonia
1702	Female	<3 years	Severe pneumonia，CMV		Yes		Staphylococcus aureus	CMV
1703	Male	6-16 years	pneumonia			Atelectasis of lung			Yes
1704	Female	6-16 years	pneumonia						Yes
1705	Female	3-5 years	pneumonia，asthma					RSV、HPIV
1706	Male	3-5 years	pneumonia						Yes
1707	Female	6-16 years	pneumonia						Yes
1708	Male	6-16 years	pneumonia				Streptococcus pyogenes	FluB
1709	Male	<3 years	pneumonia，ASD	CHD
1710	Male	<3 years	pneumonia				Klebsiella pneumoniae	RSV
1711	Female	3-5 years	pneumonia，asthma
1712	Female	<3 years	pneumonia				Moraxella catarrhalis
1713	Female	3-5 years	pneumonia						Yes
1714	Female	<3 years	pneumonia				Escherichia coli		Yes
1715	Female	<3 years	pneumonia
1716	Male	<3 years	pneumonia
1717	Male	3-5 years	pneumonia
1718	Male	<3 years	pneumonia	CHD，Hemangioma
1719	Male	<3 years	pneumonia，ASD	CHD				RSV
1720	Female	<3 years	pneumonia	CHD，Tracheal stenosis				RSV
1721	Female	3-5 years	pneumonia
1722	Male	3-5 years	pneumonia				Haemophilus influenzae
1723	Male	<3 years	Severe pneumonia		Yes		Staphylococcus aureus
1724	Female	<3 years	pneumonia				Staphylococcus aureus	RSV
1725	Female	<3 years	pneumonia
1726	Female	3-5 years	pneumonia
1727	Male	3-5 years	pneumonia						Yes
1728	Female	6-16 years	pneumonia						Yes
1729	Female	<3 years	pneumonia				Haemophilus influenzae
1730	Female	3-5 years	pneumonia				Streptococcus pneumoniae		Yes
1731	Female	<3 years	pneumonia，MP				Streptococcus pneumoniae		Yes
1732	Female	<3 years	pneumonia
1733	Male	6-16 years	pneumonia
1734	Male	<3 years	pneumonia			Abnormal liver function		HRV,RSV
1735	Female	<3 years	pneumonia
1736	Male	6-16 years	pneumonia，MP						Yes
1737	Female	<3 years	pneumonia				Streptococcus pneumoniae
1738	Male	6-16 years	pneumonia，MP						Yes
1739	Male	3-5 years	pneumonia，asthma					RSV
1740	Female	<3 years	Severe pneumonia，RSV，CHD	CHD	Yes			RSV
1741	Male	<3 years	pneumonia，RSV					RSV
1742	Female	6-16 years	pneumonia，MP						Yes
1743	Female	6-16 years	pneumonia
1744	Female	6-16 years	pneumonia，MP						Yes
1745	Male	<3 years	pneumonia，asthma
1746	Male	6-16 years	pneumonia，MP						Yes
1747	Male	3-5 years	pneumonia，MP						Yes
1748	Male	6-16 years	pneumonia，MP						Yes
1749	Male	3-5 years	pneumonia
1750	Male	3-5 years	pneumonia，RSV,MP					RSV	Yes
1751	Female	3-5 years	pneumonia，CVA
1752	Male	<3 years	pneumonia					ADV
1753	Female	3-5 years	pneumonia，MP						Yes
1754	Female	3-5 years	pneumonia，asthma						Yes
1755	Male	6-16 years	pneumonia，MP				Streptococcus pneumoniae		Yes
1756	Male	6-16 years	pneumonia	Congenital pulmonary vascular dysplasia				RSV
1757	Female	<3 years	pneumonia					RSV
1758	Male	<3 years	pneumonia
1759	Female	6-16 years	pneumonia						Yes
1760	Female	3-5 years	pneumonia				Streptococcus pneumoniae
1761	Male	<3 years	pneumonia，MP						Yes
1762	Female	<3 years	pneumonia				Staphylococcus aureus
1763	Female	3-5 years	pneumonia，MP，RSV					RSV
1764	Male	6-16 years	pneumonia，MP						Yes
1765	Male	<3 years	pneumonia，RSV					RSV
1766	Male	<3 years	pneumonia				Enterobacter aerogenes
1767	Female	<3 years	pneumonia，ASD	CHD			Staphylococcus aureus	HRV
1768	Female	<3 years	pneumonia，RSV				Streptococcus pneumoniae	RSV
1769	Female	6-16 years	pneumonia
1770	Male	6-16 years	pneumonia，asthma						Yes
1771	Male	<3 years	Severe pneumonia，RSV，CHD	CHD	Yes		Acinetobacter baumannii	RSV
1772	Male	<3 years	pneumonia
1773	Female	6-16 years	pneumonia，MP						Yes
1774	Female	<3 years	pneumonia	CHD				RSV
1775	Male	<3 years	pneumonia，asthma
1776	Male	<3 years	pneumonia					FluA	Yes
1777	Male	<3 years	pneumonia，asthma				Streptococcus pneumoniae		Yes
1778	Male	3-5 years	pneumonia						Yes
1779	Female	<3 years	pneumonia，asthma，ASD	CHD				RSV
1780	Male	<3 years	pneumonia，RSV					RSV
1781	Male	<3 years	pneumonia					RSV
1782	Male	<3 years	Severe pneumonia		Yes		Klebsiella oxytoca	RSV
1783	Male	<3 years	pneumonia				Streptococcus pneumoniae	HRV
1784	Female	<3 years	pneumonia，RSV					RSV
1785	Female	6-16 years	pneumonia						Yes
1786	Male	<3 years	pneumonia				Staphylococcus aureus
1787	Female	<3 years	pneumonia				Moraxella catarrhalis		Yes
1788	Female	<3 years	pneumonia，MP				Haemophilus influenzae
1789	Female	3-5 years	pneumonia				Streptococcus pneumoniae
1790	Male	<3 years	pneumonia
1791	Male	3-5 years	pneumonia，asthma
1792	Female	3-5 years	pneumonia
1793	Male	3-5 years	pneumonia
1794	Female	3-5 years	pneumonia						Yes
1795	Male	<3 years	Severe pneumonia		Yes
1796	Male	<3 years	pneumonia，RSV,MP				Escherichia coli	RSV	Yes
1797	Female	<3 years	Severe pneumonia，CHD	CHD，Pulmonary sequestration	Yes			FluB
1798	Male	<3 years	pneumonia
1799	Female	<3 years	pneumonia					RSV
1800	Male	<3 years	Severe pneumonia，BPD，ASD	CHD,BPD	Yes		Klebsiella pneumoniae	RSV
1801	Male	<3 years	pneumonia，asthma
1802	Female	<3 years	pneumonia				Streptococcus pneumoniae
1803	Female	6-16 years	pneumonia						Yes
1804	Female	<3 years	pneumonia，RSV					RSV
1805	Male	<3 years	pneumonia
1806	Female	6-16 years	pneumonia						Yes
1807	Male	<3 years	Severe pneumonia，CHD，RSV	CHD	Yes			RSV
1808	Male	<3 years	Severe pneumonia，CHD	CHD，Esophageal atresia				FluA
1809	Female	6-16 years	pneumonia						Yes
1810	Male	<3 years	pneumonia，CHD	CHD
1811	Female	6-16 years	pneumonia						Yes
1812	Male	6-16 years	pneumonia						Yes
1813	Female	<3 years	pneumonia，CHD	CHD
1814	Male	<3 years	pneumonia						Yes
1815	Male	<3 years	pneumonia
1816	Male	3-5 years	pneumonia				Pseudomonas aeruginosa		Yes
1817	Male	6-16 years	pneumonia			Abnormal liver function			Yes
1818	Male	<3 years	pneumonia					RSV
1819	Female	<3 years	pneumonia					RSV
1820	Male	<3 years	pneumonia	CHD
1821	Female	3-5 years	pneumonia
1822	Female	<3 years	pneumonia
1823	Female	3-5 years	pneumonia，asthma
1824	Male	<3 years	pneumonia				Streptococcus pneumoniae，Acinetobacter baumannii	HPIV
1825	Male	6-16 years	pneumonia						Yes
1826	Male	6-16 years	pneumonia						Yes
1827	Female	6-16 years	pneumonia						Yes
1828	Female	<3 years	pneumonia	CHD				RSV
1829	Male	<3 years	pneumonia					RSV
1830	Male	<3 years	pneumonia，RSV					RSV
1831	Female	6-16 years	pneumonia						Yes
1832	Male	<3 years	pneumonia				Streptococcus pneumoniae
1833	Male	6-16 years	pneumonia						Yes
1834	Male	3-5 years	pneumonia，asthma					FluA
1835	Female	6-16 years	pneumonia			Pleural effusion		RSV	Yes
1836	Male	6-16 years	pneumonia						Yes
1837	Male	<3 years	pneumonia				Streptococcus pneumoniae
1838	Female	6-16 years	pneumonia						Yes
1839	Male	<3 years	pneumonia					RSV	Yes
1840	Female	6-16 years	pneumonia，RSV					RSV
1841	Male	<3 years	pneumonia					RSV
1842	Male	<3 years	pneumonia，asthma				Streptococcus pneumoniae	RSV
1843	Female	<3 years	Severe pneumonia，RSV，CHD	CHD	Yes		Acinetobacter baumannii	RSV
1844	Female	<3 years	pneumonia				Staphylococcus aureus
1845	Male	<3 years	pneumonia
1846	Male	<3 years	Severe pneumonia，RSV，ASD	CHD，Tracheal stenosis	Yes			RSV
1847	Female	<3 years	pneumonia
1848	Female	<3 years	pneumonia
1849	Female	<3 years	pneumonia，asthma
1850	Male	3-5 years	pneumonia						Yes
1851	Male	6-16 years	pneumonia						Yes
1852	Male	<3 years	pneumonia
1853	Male	6-16 years	pneumonia			Pleural effusion			Yes
1854	Female	<3 years	pneumonia
1855	Female	<3 years	pneumonia
1856	Male	<3 years	Severe pneumonia		Yes	Abnormal liver function	Enterobacter aerogenes	RSV
1857	Male	<3 years	pneumonia				Pseudomonas aeruginosa
1858	Male	6-16 years	pneumonia
1859	Female	<3 years	pneumonia，CHD	CHD
1860	Female	<3 years	Severe pneumonia	CHD，Tracheal stenosis	Yes			RSV
1861	Male	<3 years	pneumonia				Streptococcus pneumoniae
1862	Female	3-5 years	pneumonia
1863	Female	<3 years	pneumonia，TOF	CHD			Staphylococcus aureus
1864	Female	<3 years	pneumonia，asthma			Abnormal liver function		RSV
1865	Male	3-5 years	pneumonia
1866	Female	<3 years	Severe pneumonia，RSV		Yes			RSV
1867	Male	<3 years	BO,pneumonia	BO					Yes
1868	Male	<3 years	pneumonia
1869	Male	<3 years	pneumonia				Streptococcus pneumoniae，Haemophilus influenzae
1870	Female	3-5 years	pneumonia			Pleural effusion			Yes
1871	Female	6-16 years	pneumonia	Duchenne-Aran disease

## Sheet: 2020
NO	Sex	Age	Disease	Underlying diseases	Need of oxygen	Complications	Bacterium	Virus	MP	Others
1	Male	6-16 years	pneumonia			Pleural effusion	Streptococcus pneumoniae		Yes
2	Male	<3 years	pneumonia、PDA	CHD
3	Male	<3 years	pneumonia						Yes
4	Female	3-5 years	pneumonia				Streptococcus pneumoniae	ADV	Yes
5	Male	<3 years	pneumonia
6	Male	<3 years	pneumonia				Moraxella catarrhalis
7	Female	<3 years	pneumonia,CHD	CHD			Staphylococcus aureus	RSV
8	Male	3-5 years	pneumonia	Tracheal stenosis				ADV，HPIV	Yes
9	Male	6-16 years	pneumonia						Yes
10	Female	<3 years	pneumonia,CHD	CHD			Acinetobacter baumannii
11	Male	3-5 years	pneumonia			Pleural effusion
12	Male	<3 years	pneumonia
13	Female	3-5 years	pneumonia					FluA
14	Male	6-16 years	pneumonia
15	Female	<3 years	pneumonia				Streptococcus pneumoniae
16	Male	<3 years	pneumonia				Streptococcus pneumoniae，Pseudomonas aeruginosa，Klebsiella pneumoniae	RSV	Yes
17	Male	<3 years	pneumonia
18	Male	<3 years	pneumonia					HRV	Yes
19	Male	<3 years	pneumonia
20	Female	3-5 years	pneumonia				Haemophilus influenzae
21	Male	6-16 years	pneumonia					RSV	Yes
22	Male	3-5 years	Severe pneumonia			Pulmonary necrosis		FluA
23	Female	3-5 years	pneumonia				Streptococcus pneumoniae		Yes
24	Female	<3 years	pneumonia
25	Female	3-5 years	pneumonia					RSV	Yes
26	Male	6-16 years	pneumonia						Yes
27	Female	6-16 years	pneumonia						Yes
28	Male	3-5 years	pneumonia						Yes
29	Female	<3 years	Severe pneumonia		Yes		Klebsiella pneumoniae	RSV
30	Male	3-5 years	Severe pneumonia			Pleural effusion，Pulmonary necrosis
31	Female	6-16 years	pneumonia					FluA
32	Female	6-16 years	pneumonia						Yes
33	Male	<3 years	pneumonia,ASD	CHD
34	Female	3-5 years	pneumonia					FluA	Yes
35	Female	6-16 years	pneumonia,CHD	CHD，Tracheoesophageal fistula
36	Male	<3 years	pneumonia,HIE				Escherichia coli
37	Male	6-16 years	pneumonia						Yes
38	Female	6-16 years	pneumonia				Acinetobacter baumannii		Yes
39	Male	<3 years	pneumonia
40	Female	<3 years	pneumonia				Staphylococcus aureus
41	Female	6-16 years	pneumonia					FluB
42	Female	<3 years	Severe pneumonia	CHD	Yes
43	Female	3-5 years	pneumonia						Yes
44	Female	6-16 years	Severe pneumonia，SIRS			Pleural effusion，Abnormal liver function，Electrolyte disturbance			Yes
45	Female	3-5 years	pneumonia
46	Male	3-5 years	pneumonia						Yes
47	Male	<3 years	pneumonia
48	Female	<3 years	pneumonia					RSV
49	Male	3-5 years	pneumonia
50	Male	3-5 years	pneumonia						Yes
51	Female	<3 years	pneumonia						Yes
52	Male	<3 years	pneumonia						Yes
53	Male	6-16 years	pneumonia						Yes
54	Female	<3 years	pneumonia
55	Male	3-5 years	pneumonia
56	Female	3-5 years	pneumonia					FluB
57	Male	<3 years	pneumonia					RSV
58	Male	6-16 years	pneumonia					FluB	Yes
59	Male	6-16 years	pneumonia						Yes
60	Female	6-16 years	pneumonia			Pleural effusion			Yes
61	Male	<3 years	pneumonia,BO	BO				RSV	Yes
62	Female	<3 years	pneumonia					RSV
63	Female	3-5 years	pneumonia				Streptococcus pneumoniae
64	Female	6-16 years	pneumonia						Yes
65	Female	<3 years	pneumonia					RSV
66	Male	<3 years	pneumonia,CHD	CHD			Escherichia coli	RSV
67	Male	<3 years	pneumonia,CHD	CHD
68	Female	<3 years	Severe pneumonia,CHD	CHD	Yes	pneumonedema		RSV
69	Female	<3 years	pneumonia
70	Male	<3 years	pneumonia
71	Female	3-5 years	pneumonia				Haemophilus influenzae、bordetella pertussis	ADV，FluA，FluB			BP阳性（A2047G）
72	Male	6-16 years	pneumonia				Haemophilus influenzae		Yes
73	Female	3-5 years	pneumonia				Haemophilus influenzae
74	Female	3-5 years	pneumonia	Developmental retardation
75	Male	6-16 years	pneumonia,CHD	Marfan syndrome		Pleural effusion，Cardiac insufficiency，Abnormal liver function
76	Male	<3 years	pneumonia
77	Male	6-16 years	pneumonia						Yes
78	Male	3-5 years	pneumonia				Streptococcus pneumoniae		Yes
79	Male	<3 years	pneumonia					FluA	Yes
80	Female	3-5 years	pneumonia				Moraxella catarrhalis	ADV	Yes
81	Male	3-5 years	pneumonia,CHD	CHD，Tracheal stenosis				FluA
82	Female	3-5 years	pneumonia
83	Female	6-16 years	pneumonia					ADV	Yes
84	Female	<3 years	Severe pneumonia,CHD	CHD	Yes	Abnormal liver function	Staphylococcus aureus	FluB
85	Male	6-16 years	pneumonia
86	Male	<3 years	pneumonia,CHD	CHD
87	Female	3-5 years	pneumonia
88	Male	6-16 years	pneumonia						Yes
89	Male	<3 years	pneumonia					FluB
90	Female	6-16 years	pneumonia
91	Male	6-16 years	pneumonia			Abnormal liver function			Yes
92	Female	<3 years	pneumonia				Haemophilus influenzae	FluB
93	Male	3-5 years	pneumonia						Yes
94	Female	<3 years	pneumonia,CHD	CHD			Haemophilus influenzae
95	Female	<3 years	pneumonia,CHD	CHD		Mediastinal emphysema	Klebsiella pneumoniae	RSV
96	Male	<3 years	pneumonia,Tracheal stenosis，Pulmonary dysplasia	Tracheal stenosis，Pulmonary dysplasia
97	Female	<3 years	pneumonia
98	Female	<3 years	pneumonia						Yes
99	Male	6-16 years	pneumonia			Pleural effusion			Yes
100	Female	<3 years	pneumonia,CHD	CHD			Pseudomonas aeruginosa
101	Male	<3 years	Severe pneumonia,CHD	CHD
102	Male	6-16 years	pneumonia						Yes
103	Male	<3 years	Pneumonia, asthma
104	Female	6-16 years	pneumonia						Yes
105	Female	3-5 years	Pneumonia, asthma				Moraxella catarrhalis、Streptococcus pneumoniae
106	Female	6-16 years	Severe pneumonia			Pulmonary necrosis，pulmonary abscess		FluA
107	Female	6-16 years	pneumonia,CHD	CHD，Developmental retardation
108	Female	3-5 years	pneumonia
109	Female	6-16 years	pneumonia
110	Male	<3 years	pneumonia					RSV
111	Female	<3 years	pneumonia					RSV
112	Female	6-16 years	pneumonia						Yes
113	Female	3-5 years	Severe pneumonia		Yes				Yes
114	Male	6-16 years	pneumonia					RSV
115	Female	<3 years	pneumonia
116	Male	6-16 years	pneumonia						Yes
117	Male	<3 years	pneumonia				Haemophilus influenzae
118	Female	<3 years	pneumonia
119	Male	6-16 years	Severe pneumonia		Yes			RSV
120	Female	3-5 years	Severe pneumonia,CHD	CHD	Yes
121	Female	3-5 years	pneumonia						Yes
122	Female	<3 years	pneumonia
123	Female	6-16 years	pneumonia
124	Male	<3 years	Severe pneumonia,CHD	CHD	Yes			ADV
125	Female	6-16 years	pneumonia
126	Male	6-16 years	pneumonia
127	Female	<3 years	pneumonia
128	Female	6-16 years	pneumonia						Yes
129	Male	3-5 years	pneumonia
130	Female	3-5 years	pneumonia
131	Female	6-16 years	pneumonia
132	Female	6-16 years	pneumonia
133	Female	6-16 years	pneumonia
134	Female	6-16 years	Severe pneumonia		Yes	respiratory failure
135	Male	6-16 years	Pneumonia, asthma
136	Male	<3 years	pneumonia
137	Male	3-5 years	pneumonia
138	Female	6-16 years	pneumonia
139	Female	<3 years	pneumonia				Streptococcus pneumoniae
140	Male	<3 years	pneumonia
141	Female	6-16 years	pneumonia			Pleural effusion
142	Female	6-16 years	pneumonia
143	Female	<3 years	pneumonia			Abnormal liver function
144	Male	3-5 years	pneumonia
145	Male	3-5 years	pneumonia			Pleural effusion
146	Male	<3 years	Severe pneumonia		Yes			ADV
147	Male	6-16 years	pneumonia
148	Female	6-16 years	pneumonia,SIRS			Atelectasis of lung			Yes
149	Female	6-16 years	pneumonia,SIRS						Yes
150	Male	6-16 years	pneumonia
151	Male	6-16 years	pneumonia						Yes
152	Male	3-5 years	pneumonia	immunodeficiency		Abnormal liver function，Arrhythmia，Electrolyte disturbance		RSV
153	Female	3-5 years	pneumonia
154	Male	<3 years	Severe pneumonia,CHD	CHD	Yes			RSV
155	Female	6-16 years	pneumonia			Pleural effusion		RSV
156	Female	3-5 years	pneumonia
157	Female	6-16 years	pneumonia,SIRS					RSV
158	Female	6-16 years	pneumonia,SIRS						Yes
159	Male	3-5 years	pneumonia					RSV	Yes
160	Female	<3 years	pneumonia					RSV
161	Male	<3 years	pneumonia
162	Male	<3 years	pneumonia
163	Male	6-16 years	pneumonia
164	Female	<3 years	pneumonia				Escherichia coli	RSV
165	Male	6-16 years	pneumonia，III°AVB			AVB			Yes
166	Female	6-16 years	pneumonia						Yes
167	Female	<3 years	Severe pneumonia,CHD	CHD，Tracheal stenosis	Yes			RSV
168	Female	6-16 years	pneumonia						Yes
169	Male	6-16 years	pneumonia	cerebral palsy，epilepsia		Abnormal liver function，Thrombocytopenia
170	Male	6-16 years	pneumonia						Yes
171	Female	<3 years	Severe pneumonia,CHD	CHD	Yes
172	Male	<3 years	Severe pneumonia,CHD	CHD
173	Female	<3 years	Severe pneumonia		Yes	Arrhythmia	bordetella pertussis、Escherichia coli
174	Female	6-16 years	pneumonia						Yes
175	Female	<3 years	pneumonia
176	Female	3-5 years	pneumonia
177	Female	6-16 years	pneumonia						Yes
178	Male	6-16 years	pneumonia,SIRS						Yes
179	Female	3-5 years	pneumonia
180	Female	6-16 years	pneumonia						Yes
181	Male	<3 years	pneumonia
182	Male	6-16 years	pneumonia						Yes
183	Male	<3 years	pneumonia				Haemophilus influenzae
184	Male	6-16 years	pneumonia						Yes
185	Male	<3 years	Severe pneumonia	Liver transplantation	Yes	Abnormal liver function			Yes
186	Male	3-5 years	pneumonia,SIRS			Pleural effusion			Yes
187	Male	3-5 years	pneumonia					FluA	Yes
188	Female	<3 years	pneumonia						Yes
189	Female	6-16 years	pneumonia						Yes
190	Female	<3 years	pneumonia	hypothyroidism			Staphylococcus aureus
191	Male	6-16 years	pneumonia，Norovirus enteritis						Yes
192	Male	6-16 years	pneumonia
193	Female	3-5 years	pneumonia,SIRS				Moraxella catarrhalis		Yes
194	Female	3-5 years	pneumonia						Yes
195	Female	6-16 years	pneumonia						Yes
196	Female	3-5 years	pneumonia						Yes
197	Male	<3 years	pneumonia				Staphylococcus aureus	FluA	Yes
198	Male	6-16 years	pneumonia						Yes
199	Female	6-16 years	pneumonia						Yes
200	Male	<3 years	Sepsis，pneumonia
201	Female	6-16 years	pneumonia						Yes
202	Female	<3 years	pneumonia						Yes
203	Female	<3 years	Severe pneumonia,CHD	CHD	Yes				Yes
204	Female	6-16 years	pneumonia						Yes
205	Female	3-5 years	pneumonia						Yes
206	Female	6-16 years	pneumonia						Yes
207	Male	<3 years	pneumonia，ASD	CHD			Klebsiella pneumoniae
208	Female	<3 years	pneumonia,MR	CHD				RSV
209	Female	<3 years	Pneumonia						Yes
210	Female	6-16 years	Pneumonia						Yes
211	Female	<3 years	pneumonia
212	Female	3-5 years	pneumonia				Streptococcus pneumoniae		Yes
213	Male	6-16 years	pneumonia					FluB	Yes
214	Male	6-16 years	pneumonia				Staphylococcus aureus		Yes
215	Female	3-5 years	pneumonia，Cervical lymphadenitis						Yes
216	Male	6-16 years	pneumonia,SIRS						Yes
217	Female	6-16 years	pneumonia						Yes
218	Female	3-5 years	pneumonia						Yes
219	Female	<3 years	pneumonia					RSV	Yes
220	Female	3-5 years	pneumonia						Yes
221	Male	3-5 years	pneumonia	immunodeficiency
222	Female	<3 years	pneumonia						Yes
223	Female	3-5 years	pneumonia
224	Female	6-16 years	pneumonia					HPIV
225	Male	6-16 years	Severe pneumonia			Pleural effusion
226	Female	<3 years	Pneumonia, Angel Syndrome	Angel syndrome，epilepsia				FluA
227	Female	3-5 years	pneumonia				Streptococcus pneumoniae	FluB
228	Female	3-5 years	pneumonia				Streptococcus pneumoniae
229	Male	3-5 years	pneumonia					ADV	Yes
230	Female	3-5 years	pneumonia						Yes
231	Female	<3 years	pneumonia				Moraxella catarrhalis
232	Female	<3 years	pneumonia，CHD，Tracheal stenosis	CHD，Tracheal stenosis
233	Male	<3 years	Severe pneumonia,CHD	CHD	Yes
234	Male	3-5 years	pneumonia,SIRS						Yes
235	Female	3-5 years	pneumonia,SIRS						Yes
236	Female	<3 years	pneumonia					ADV
237	Female	<3 years	pneumonia，ASD/VSD/PH	CHD				ADV
238	Female	<3 years	pneumonia					RSV	Yes
239	Male	6-16 years	pneumonia					ADV	Yes
240	Male	<3 years	pneumonia					HRV	Yes
241	Male	<3 years	pneumonia						Yes
242	Male	3-5 years	pneumonia，Suppurative tonsillitis
243	Male	<3 years	pneumonia						Yes
244	Female	<3 years	pneumonia,VSD	CHD			Escherichia coli
245	Female	<3 years	pneumonia					ADV	Yes
246	Male	3-5 years	pneumonia						Yes
247	Male	<3 years	pneumonia，Milk protein allergy				Staphylococcus aureus	ADV
248	Female	<3 years	pneumonia，CHD	CHD			Acinetobacter baumannii
249	Male	<3 years	pneumonia						Yes
250	Male	3-5 years	pneumonia						Yes
251	Male	<3 years	pneumonia						Yes
252	Female	3-5 years	pneumonia
253	Male	<3 years	Severe pneumonia,CHD	CHD	Yes		Staphylococcus aureus
254	Female	6-16 years	pneumonia
255	Male	<3 years	Sepsis,pneumonia, ASD,Kawasaki disease	CHD
256	Male	<3 years	pneumonia,ASD	CHD，Laryngomalacia		Abnormal liver function
257	Female	<3 years	pneumonia	Colonic malformation，Laryngomalacia
258	Female	<3 years	Pneumonia, asthma				Staphylococcus aureus	RSV	Yes
259	Male	<3 years	pneumonia					FluA	Yes
260	Male	<3 years	pneumonia，CHD	CHD			Klebsiella pneumoniae，Haemophilus influenzae
261	Male	<3 years	Pneumonia, asthma				Escherichia coli
262	Male	6-16 years	pneumonia						Yes
263	Male	<3 years	pneumonia,VSD	CHD
264	Female	<3 years	Severe pneumonia,CHD	CHD
265	Female	3-5 years	pneumonia,SIRS						Yes
266	Male	6-16 years	Pneumonia, asthma
267	Male	<3 years	Severe pneumonia,CHD	CHD	Yes	Pleural effusion		ADV
268	Female	3-5 years	pneumonia			Pleural effusion	Staphylococcus aureus，Stenotrophomonas maltophilia
269	Female	<3 years	pneumonia
270	Male	<3 years	Pneumonia, febrile convulsion					RSV
271	Male	<3 years	Severe pneumonia,CHD	CHD，Esophageal atresia	Yes		Klebsiella pneumoniae	ADV
272	Female	3-5 years	pneumonia,SIRS			Pleural effusion，Electrolyte disturbance			Yes
273	Female	<3 years	pneumonia						Yes
274	Female	<3 years	Severe pneumonia,CHD	CHD	Yes	Myocardial damage	Klebsiella pneumoniae
275	Female	<3 years	Pneumonia, Kawasaki Disease
276	Male	<3 years	pneumonia	hydrocephalus			Escherichia coli
277	Male	<3 years	pneumonia,SIRS				Staphylococcus aureus
278	Male	3-5 years	pneumonia
279	Female	6-16 years	pneumonia						Yes
280	Male	<3 years	pneumonia			Abnormal liver function，Myocardial damage
281	Female	<3 years	pneumonia	Cyst of tongue，Laryngomalacia		Abnormal liver function	Escherichia coli
282	Male	<3 years	pneumonia	Laryngomalacia
283	Male	<3 years	pneumonia
284	Male	<3 years	Severe pneumonia,CHD	CHD	Yes
285	Male	<3 years	Severe pneumonia	epilepsia	Yes
286	Male	<3 years	Severe pneumonia,CHD	Polycystic kidney，Polycystic liver，CHD	Yes	Arrhythmia	Klebsiella pneumoniae
287	Female	6-16 years	Severe pneumonia	Tracheal stenosis	Yes
288	Male	6-16 years	Severe pneumonia	Mitochondrial encephalomyopathy，Hypertrophic cardiomyopathy	Yes		Pseudomonas aeruginosa	FluA
289	Male	<3 years	pneumonia
290	Male	<3 years	pneumonia
291	Male	<3 years	Severe pneumonia,AR,CMV		Yes			CMV
292	Female	<3 years	pneumonia，ASD	CHD
293	Female	<3 years	pneumonia,CHD	CHD			Escherichia coli
294	Female	6-16 years	pneumonia
295	Male	<3 years	pneumonia	Mediastinal space occupying		Abnormal liver function
296	Female	6-16 years	pneumonia,SIRS						Yes
297	Female	6-16 years	Pneumonia, asthma	After pacemaker surgery
298	Male	3-5 years	pneumonia						Yes
299	Male	<3 years	Severe pneumonia	CGD		Pleural effusion	Stenotrophomonas maltophilia，Streptococcus pneumoniae	CMV,EBV
300	Female	<3 years	Severe pneumonia	Liver transplantation	Yes					Pneumocystis carinii
301	Female	3-5 years	Pneumonia, asthma
302	Male	<3 years	pneumonia,CMV				Klebsiella oxytoca	CMV
303	Female	6-16 years	pneumonia					FluB
304	Male	6-16 years	pneumonia						Yes
305	Male	6-16 years	Severe pneumonia,CHD	CHD	Yes
306	Female	<3 years	pneumonia,ASD/PDA	CHD
307	Female	<3 years	pneumonia	Subglottic stenosis Esophageal atresia CHD	Yes
308	Male	<3 years	pneumonia	CHD
309	Female	<3 years	Severe pneumonia	Biliary atresia	Yes	Abnormal liver function，Abnormal coagulation function
310	Male	<3 years	pneumonia	CHD，Tracheal stenosis			Serratia liquefaciens			Aspergillus
311	Male	<3 years	pneumonia,CHD	CHD，Tracheal stenosis
312	Female	<3 years	pneumonia	Liver transplantation，CHD，Biliary atresia			Escherichia coli
313	Female	6-16 years	pneumonia						Yes
314	Male	3-5 years	Severe pneumonia	GM2 Gangliosidosis	Yes		Enterobacter cloacae
315	Female	<3 years	pneumonia			Myocardial damage
316	Female	<3 years	pneumonia	CHD			Klebsiella pneumoniae
317	Female	6-16 years	pneumonia,CF	CF	Yes		Pseudomonas aeruginosa
318	Male	<3 years	pneumonia,CHD	CHD
319	Male	<3 years	pneumonia
320	Female	<3 years	pneumonia,CHD	CHD
321	Female	<3 years	pneumonia,ASD	CHD
322	Female	<3 years	pneumonia
323	Female	<3 years	Severe pneumonia		Yes	Abnormal liver function
324	Male	6-16 years	pneumonia
325	Female	<3 years	Severe pneumonia
326	Male	<3 years	pneumonia	epilepsia，atelencephalia			Stenotrophomonas maltophilia
327	Male	<3 years	pneumonia,ASD	CHD
328	Female	6-16 years	pneumonia,AR
329	Male	<3 years	Pneumonia, asthma				Staphylococcus aureus
330	Female	<3 years	pneumonia,CHD	CHD			Escherichia coli
331	Female	<3 years	pneumonia	Tracheal stenosis
332	Female	<3 years	pneumonia				Staphylococcus aureus
333	Female	<3 years	pneumonia,ASD	CHD
334	Female	3-5 years	pneumonia,OSAS	Multiple malformations
335	Male	<3 years	Pneumonia, asthma			Arrhythmia
336	Male	<3 years	Pneumonia, asthma					HRV
337	Male	<3 years	pneumonia				Escherichia coli
338	Female	3-5 years	pneumonia,CHD	CHD			Streptococcus pneumoniae
339	Male	6-16 years	pneumonia,ALL	ALL		bronchiectasia	Staphylococcus aureus
340	Male	<3 years	pneumonia	Tracheal stenosis		Abnormal liver function	Escherichia coli，Streptococcus pneumoniae
341	Female	<3 years	Severe pneumonia	Biliary atresia	Yes	Abnormal liver function
342	Male	6-16 years	Severe pneumonia	cerebral palsy，epilepsia	Yes	bronchiectasia
343	Female	6-16 years	pneumonia
344	Female	<3 years	pneumonia					ADV
345	Female	<3 years	pneumonia,CHD	CHD			Acinetobacter baumannii
346	Female	<3 years	pneumonia
347	Male	<3 years	Severe pneumonia	CGD	Yes	Abnormal liver function，Gastrointestinal bleeding
348	Male	<3 years	pneumonia,CHD	CHD
349	Female	<3 years	pneumonia,CHD	CHD
350	Female	<3 years	pneumonia,CHD	CHD			Enterobacter cloacae	HRV
351	Male	<3 years	pneumonia,CMV					CMV
352	Female	<3 years	pneumonia,CHD	CHD
353	Male	<3 years	pneumonia,CHD	CHD			Staphylococcus aureus
354	Male	<3 years	pneumonia,CHD	CHD，Tracheal stenosis			Enterobacter cloacae，Stenotrophomonas maltophilia
355	Female	<3 years	Pneumonia, EBV, infectious mononucleosis					EBV
356	Male	<3 years	Parotid abscess, pneumonia
357	Male	3-5 years	Pneumonia, asthma
358	Female	<3 years	Severe pneumonia	CHD	Yes
359	Male	6-16 years	Severe pneumonia	Mucopolysaccharide storage disease type II	Yes
360	Male	<3 years	pneumonia,CHD	CHD
361	Male	<3 years	Severe pneumonia	Biliary atresia	Yes			HPIV，HRV
362	Male	6-16 years	pneumonia			pulmonary cavity
363	Male	<3 years	pneumonia,CHD	CHD
364	Female	6-16 years	Severe pneumonia	Marfan syndrome，CHD，Postoperative pulmonary bullae	Yes			FluB
365	Female	<3 years	Severe pneumonia	CHD	Yes		Staphylococcus aureus，Klebsiella pneumoniae
366	Female	<3 years	pneumonia,CHD，Sickle syndrome	CHD，Tracheal stenosis			Acinetobacter baumannii
367	Male	<3 years	Pneumonia, urinary tract infection	Left renal duplication with hydronephrosis
368	Male	6-16 years	Severe pneumonia	ALL	Yes		Pseudomonas aeruginosa
369	Male	<3 years	pneumonia	G6PD deficiency
370	Male	<3 years	Severe pneumonia	Tracheal stenosis	Yes		Escherichia coli	HRV
371	Male	<3 years	pneumonia，CHD	CHD，After Michael's diverticulum surgery			Klebsiella pneumoniae
372	Male	<3 years	Severe pneumonia	immunodeficiency	Yes
373	Female	3-5 years	Pneumonia, Leiter syndrome	Leiter syndrome
374	Male	6-16 years	Pneumonia, asthma，Mediastinal emphysema
375	Female	3-5 years	pneumonia
376	Male	6-16 years	Severe pneumonia	cerebral palsy，epilepsia	Yes
377	Male	<3 years	Severe pneumonia	CHD，Tracheal stenosis	Yes		Acinetobacter baumannii
378	Female	3-5 years	Severe pneumonia				Staphylococcus aureus	HRV
379	Female	<3 years	pneumonia				Staphylococcus aureus
380	Female	3-5 years	Severe pneumonia		Yes
381	Male	<3 years	Severe pneumonia					HRV
382	Female	<3 years	Severe pneumonia,CHD	CHD	Yes
383	Female	<3 years	pneumonia,ASD	CHD			Klebsiella oxytoca
384	Male	<3 years	Severe pneumonia,CHD	CHD，Tracheal stenosis	Yes
385	Female	<3 years	Throat obstruction, pneumonia
386	Female	<3 years	pneumonia				Staphylococcus aureus
387	Female	<3 years	Severe pneumonia,CHD	CHD	Yes		Acinetobacter baumannii
388	Female	3-5 years	pneumonia
389	Male	<3 years	pneumonia
390	Male	<3 years	Pneumonia, persistent bacterial bronchitis
391	Female	3-5 years	pneumonia
392	Male	6-16 years	pneumonia	epilepsia
393	Male	<3 years	Severe pneumonia	Liver transplantation				EBV
394	Female	6-16 years	Severe pneumonia,CF	CF	Yes		Pseudomonas fluorescens
395	Male	<3 years	pneumonia				Enterobacter cloacae
396	Male	<3 years	pneumonia
397	Male	<3 years	Severe pneumonia,CHD	CHD			Acinetobacter baumannii
398	Female	<3 years	pneumonia，CHD	CHD			Staphylococcus aureus，Pseudomonas aeruginosa
399	Female	<3 years	Severe pneumonia	immunodeficiency	Yes			HRV
400	Female	3-5 years	pneumonia，Herpetic angina
401	Male	<3 years	pneumonia
402	Male	6-16 years	Pneumonia, asthma
403	Male	<3 years	pneumonia,CHD	CHD，Tracheal stenosis			Enterobacter cloacae
404	Female	<3 years	pneumonia,CHD	CHD
405	Male	<3 years	Severe pneumonia,CHD	CHD	Yes		Staphylococcus aureus
406	Female	<3 years	Pneumonia norovirus gastroenteritis
407	Female	6-16 years	Pneumonia, urinary tract infection
408	Male	<3 years	Severe pneumonia,CHD	CHD，Tracheal stenosis	Yes		Enterobacter cloacae
409	Female	<3 years	pneumonia,VSD	CHD			Pseudomonas aeruginosa
410	Female	<3 years	Severe pneumonia,CHD	CHD	Yes			HRV
411	Male	3-5 years	pneumonia				aeromonas caviae
412	Male	<3 years	pneumonia,CHD	CHD
413	Male	<3 years	pneumonia	hematencephalon
414	Male	<3 years	Severe pneumonia	Hereditary metabolic disease	Yes		Streptococcus pneumoniae
415	Male	<3 years	pneumonia，OSAS	Chromosome abnormality
416	Female	<3 years	pneumonia
417	Female	<3 years	pneumonia	Micrognathia
418	Female	<3 years	pneumonia					HRV
419	Male	3-5 years	Severe pneumonia	Gangliosidosis	Yes		Klebsiella pneumoniae
420	Male	3-5 years	pneumonia,CHD
421	Male	<3 years	pneumonia	Liver transplantation
422	Male	<3 years	pneumonia,CHD	CHD，Tracheal stenosis			Enterobacter cloacae
423	Male	<3 years	pneumonia
424	Male	6-16 years	pneumonia			pulmonary cavity
425	Male	<3 years	Severe pneumonia,CHD	CHD	Yes		Staphylococcus aureus	HRV
426	Female	6-16 years	Severe pneumonia			Pleural effusion
427	Female	<3 years	pneumonia				Staphylococcus aureus
428	Female	<3 years	pneumonia	Liver transplantation，Biliary atresia，G6PD deficiency
429	Male	<3 years	pneumonia,CHD	CHD			Enterobacter aerogenes
430	Male	<3 years	Severe pneumonia,CHD	CHD，After ileal surgery, hypothyroidism	Yes	Myocardial damage	Staphylococcus aureus
431	Male	<3 years	Pneumonia, asthma					HRV
432	Female	3-5 years	pneumonia	immunodeficiency
433	Male	3-5 years	Pneumonia, asthma，EBV
434	Male	<3 years	pneumonia,CHD	CHD			Pseudomonas aeruginosa
435	Female	<3 years	Severe pneumonia		Yes
436	Female	<3 years	pneumonia,CHD	CHD	Yes	Myocardial damage	Escherichia coli
437	Female	<3 years	pneumonia,CHD	CHD			Acinetobacter baumannii
438	Female	<3 years	pneumonia,CHD	CHD，Tracheal stenosis
439	Female	<3 years	Severe pneumonia,CHD	CHD	Yes		Staphylococcus aureus
440	Male	<3 years	Severe pneumonia,CHD	CHD	Yes
441	Male	3-5 years	pneumonia
442	Male	<3 years	Pneumonia, asthma				Streptococcus pneumoniae
443	Male	3-5 years	Pneumonia, asthma				Staphylococcus aureus
444	Male	3-5 years	Pneumonia, asthma
445	Female	<3 years	pneumonia,VSD,PDA	CHD
446	Female	<3 years	pneumonia,CHD，Tracheal stenosis	CHD，Tracheal stenosis			Pseudomonas aeruginosa
447	Male	3-5 years	pneumonia
448	Male	<3 years	pneumonia,CHD	CHD，Tracheal stenosis
449	Female	<3 years	pneumonia				Streptococcus pneumoniae
450	Male	<3 years	pneumonia,VSD	CHD
451	Male	6-16 years	pneumonia
452	Male	<3 years	Severe pneumonia,CHD	CHD	Yes
453	Male	3-5 years	Severe pneumonia		Yes
454	Female	6-16 years	Pneumonia, asthma					HRV
455	Female	3-5 years	pneumonia					ADV	Yes
456	Male	6-16 years	Severe pneumonia			Pleural effusion
457	Female	<3 years	pneumonia					HRV
458	Male	3-5 years	pneumonia				Moraxella catarrhalis
459	Male	<3 years	pneumonia,ASD	CHD
460	Female	6-16 years	pneumonia
461	Female	3-5 years	pneumonia					EBV
462	Male	<3 years	pneumonia				Moraxella catarrhalis	HRV
463	Female	<3 years	pneumonia,CHD	CHD，Tracheal stenosis
464	Female	3-5 years	pneumonia				Streptococcus pneumoniae
465	Male	<3 years	pneumonia
466	Male	3-5 years	Pneumonia, asthma		Yes
467	Male	<3 years	pneumonia				Staphylococcus aureus
468	Female	3-5 years	Pneumonia, asthma
469	Female	3-5 years	pneumonia
470	Female	6-16 years	pneumonia
471	Female	6-16 years	Pneumonia, eosinophilia, recurrent respiratory infections, immune deficiency	immunodeficiency，Eosinophilia
472	Female	<3 years	pneumonia,CHD	CHD，Tracheal stenosis			Escherichia coli
473	Female	<3 years	pneumonia				Staphylococcus aureus
474	Female	<3 years	pneumonia,CHD	CHD
475	Female	<3 years	pneumonia,CHD	CHD			Pseudomonas aeruginosa
476	Male	3-5 years	pneumonia				Staphylococcus aureus	RSV
477	Female	<3 years	pneumonia
478	Female	6-16 years	pneumonia
479	Female	<3 years	pneumonia,ASD	CHD，Imperforate anus		Myocardial damage	Enterobacter aerogenes
480	Female	3-5 years	pneumonia						Yes
481	Male	6-16 years	pneumonia
482	Male	<3 years	pneumonia,VSD,ASD	CHD			Klebsiella pneumoniae，Citrobacter fraudi
483	Male	<3 years	pneumonia,VSD	CHD
484	Male	<3 years	Pneumonia, asthma
485	Male	<3 years	pneumonia,CMV	immunodeficiency		Abnormal liver function		CMV
486	Female	3-5 years	Pneumonia, asthma				Streptococcus pneumoniae
487	Female	<3 years	Severe pneumonia	CHD
488	Female	3-5 years	pneumonia				Klebsiella pneumoniae
489	Female	<3 years	pneumonia
490	Female	3-5 years	pneumonia
491	Male	<3 years	pneumonia,CHD	CHD		Myocardial damage
492	Male	3-5 years	pneumonia				Streptococcus pneumoniae
493	Male	<3 years	pneumonia,WASA	immunodeficiency		Abnormal liver function
494	Male	<3 years	pneumonia	Tracheal stenosis			Acinetobacter baumannii
495	Female	<3 years	pneumonia					ADV
496	Female	6-16 years	pneumonia,Ataxic telangiectasia	Ataxic telangiectasia
497	Male	6-16 years	pneumonia					FluA
498	Male	<3 years	pneumonia
499	Male	<3 years	pneumonia,CHD	CHD			Serratia marcescens
500	Female	<3 years	pneumonia				Serratia marcescens
501	Male	6-16 years	Pneumonia, asthma
502	Male	<3 years	pneumonia，Wisconsin Aldrich syndrome，EBV	immunodeficiency	Yes			EBV
503	Male	<3 years	pneumonia,CHD	CHD				RSV
504	Male	<3 years	pneumonia
505	Male	<3 years	Severe pneumonia		Yes	Electrolyte disturbance
506	Female	6-16 years	pneumonia,CHD	CHD
507	Male	6-16 years	pneumonia				Moraxella catarrhalis
508	Female	<3 years	pneumonia
509	Female	<3 years	pneumonia
510	Male	<3 years	pneumonia	Tracheal stenosis，Lung sling
511	Male	<3 years	pneumonia
512	Male	<3 years	pneumonia					HRV
513	Male	<3 years	pneumonia				Staphylococcus aureus
514	Male	6-16 years	Severe pneumonia
515	Female	<3 years	Severe pneumonia，Chylothorax		Yes	Pleural effusion
516	Male	<3 years	pneumonia				Staphylococcus aureus
517	Female	<3 years	pneumonia
518	Male	<3 years	pneumonia,VSD	CHD			Staphylococcus aureus
519	Female	<3 years	pneumonia	BPD			Enterobacter aerogenes
520	Female	<3 years	pneumonia				Moraxella catarrhalis	ADV
521	Male	<3 years	pneumonia,CHD	CHD
522	Male	<3 years	pneumonia,CHD	CHD
523	Male	<3 years	pneumonia,CHD	CHD
524	Male	<3 years	Severe pneumonia,CHD	CHD，Thoracic Lymphangioma, Hypothyroidism	Yes
525	Male	<3 years	Severe pneumonia,CHD	CHD，Tracheal stenosis	Yes	Myocardial damage	Escherichia coli	RSV
526	Male	<3 years	pneumonia,CHD	CHD，Tracheal stenosis
527	Female	<3 years	pneumonia
528	Male	<3 years	pneumonia				Staphylococcus aureus
529	Male	<3 years	Severe pneumonia	CGD	Yes	Abnormal liver function		HRV
530	Female	3-5 years	pneumonia						Yes
531	Female	<3 years	pneumonia
532	Female	3-5 years	pneumonia
533	Female	<3 years	pneumonia					HRV
534	Male	<3 years	pneumonia,CHD	CHD
535	Female	<3 years	pneumonia				Moraxella catarrhalis
536	Female	<3 years	Severe pneumonia	epilepsia，Osteopetrosis
537	Male	3-5 years	pneumonia
538	Female	3-5 years	pneumonia					RSV
539	Female	6-16 years	Severe pneumonia
540	Female	<3 years	pneumonia,ASD	CHD					Yes
541	Female	<3 years	Severe pneumonia,CHD	CHD			Klebsiella pneumoniae
542	Male	<3 years	pneumonia			Myocardial damage		RSV
543	Male	<3 years	pneumonia,CHD	CHD			Klebsiella pneumoniae
544	Female	<3 years	Severe pneumonia,CHD	CHD
545	Male	6-16 years	Severe pneumonia	Nephrotic syndrome	Yes			ADV，CMV
546	Male	<3 years	Pneumonia, asthma					ADV，HPIV
547	Male	3-5 years	Pneumonia, asthma
548	Female	3-5 years	pneumonia
549	Female	3-5 years	pneumonia
550	Male	3-5 years	pneumonia				Moraxella catarrhalis
551	Male	<3 years	pneumonia,CHD	CHD				HPIV
552	Male	3-5 years	pneumonia
553	Male	3-5 years	Severe pneumonia,CHD	CHD
554	Male	<3 years	pneumonia,ASD	CHD			Enterobacter aerogenes	HPIV
555	Female	6-16 years	pneumonia
556	Male	<3 years	pneumonia,CHD	CHD
557	Male	3-5 years	Pneumonia, asthma				Moraxella catarrhalis	HPIV
558	Male	<3 years	pneumonia,VSD	CHD			Moraxella catarrhalis	HRV
559	Female	<3 years	pneumonia				Moraxella catarrhalis
560	Male	<3 years	pneumonia			Abnormal liver function
561	Female	<3 years	pneumonia
562	Male	3-5 years	Pneumonia, asthma					HPIV
563	Female	<3 years	pneumonia	Multiple malformations		Abnormal liver function		RSV
564	Male	3-5 years	pneumonia					RSV
565	Male	<3 years	pneumonia					HPIV
566	Male	<3 years	pneumonia,CHD	CHD
567	Female	3-5 years	pneumonia
568	Male	<3 years	pneumonia
569	Male	3-5 years	pneumonia				Moraxella catarrhalis，Staphylococcus aureus	ADV
570	Female	3-5 years	pneumonia				Streptococcus pneumoniae	HPIV
571	Male	<3 years	Severe pneumonia,CHD	CHD			Staphylococcus aureus	HPIV
572	Female	3-5 years	Pneumonia, asthma
573	Male	<3 years	pneumonia
574	Male	<3 years	pneumonia
575	Female	3-5 years	pneumonia				Streptococcus pneumoniae
576	Male	3-5 years	pneumonia						Yes
577	Female	3-5 years	pneumonia
578	Female	6-16 years	pneumonia,CHD	CHD，Multiple malformations
579	Female	3-5 years	pneumonia
580	Female	3-5 years	pneumonia				Streptococcus pneumoniae
581	Male	3-5 years	pneumonia				Streptococcus pneumoniae	HPIV
582	Male	<3 years	pneumonia,PS	CHD
583	Male	<3 years	pneumonia,CHD	CHD			Escherichia coli	HPIV
584	Male	6-16 years	Severe pneumonia			Pleural effusion
585	Male	6-16 years	pneumonia
586	Male	<3 years	pneumonia				Enterobacter cloacae
587	Female	3-5 years	pneumonia
588	Male	<3 years	pneumonia
589	Female	<3 years	pneumonia,CHD	CHD				RSV
590	Male	<3 years	Severe pneumonia	Tracheal stenosis	Yes		Pseudomonas aeruginosa
591	Female	<3 years	pneumonia				Klebsiella pneumoniae
592	Male	<3 years	pneumonia
593	Male	<3 years	pneumonia,CHD	Esophageal atresia，CHD			Klebsiella pneumoniae，Haemophilus influenzae
594	Female	6-16 years	pneumonia
595	Female	<3 years	pneumonia
596	Male	<3 years	pneumonia
597	Male	<3 years	Severe pneumonia				Acinetobacter baumannii
598	Female	3-5 years	Severe pneumonia
599	Male	6-16 years	Pneumonia, asthma
600	Female	<3 years	pneumonia
601	Male	<3 years	pneumonia	Vascular malformation				HPIV
602	Female	<3 years	pneumonia
603	Male	<3 years	pneumonia,ASD	CHD			Staphylococcus aureus
604	Male	<3 years	Laryngitis, laryngeal obstruction, pneumonia
605	Male	3-5 years	pneumonia
606	Male	<3 years	pneumonia
607	Male	3-5 years	pneumonia
608	Female	<3 years	pneumonia
609	Female	<3 years	pneumonia,CHD	CHD
610	Male	6-16 years	Severe pneumonia		Yes	Pleural effusion
611	Male	3-5 years	pneumonia
612	Female	<3 years	Severe pneumonia		Yes
613	Male	<3 years	Severe pneumonia,CHD	CHD	Yes
614	Male	3-5 years	pneumonia				Streptococcus pneumoniae	HRV
615	Male	3-5 years	pneumonia	Laryngomalacia			Streptococcus pneumoniae，Staphylococcus aureus	RSV
616	Male	3-5 years	pneumonia				Staphylococcus aureus
617	Female	<3 years	pneumonia,CHD	CHD			Escherichia coli	HPIV
618	Female	3-5 years	Pneumonia, asthma
619	Female	3-5 years	pneumonia					HPIV
620	Male	<3 years	pneumonia
621	Male	<3 years	pneumonia
622	Male	<3 years	Pneumonia, Severe Combined Immunodeficiency Disease	immunodeficiency				HPIV
623	Male	3-5 years	pneumonia					HPIV
624	Female	<3 years	pneumonia				Staphylococcus aureus
625	Male	<3 years	Kawasaki disease, pneumonia				Streptococcus pneumoniae
626	Male	<3 years	pneumonia	CHD，Tracheal stenosis
627	Female	<3 years	pneumonia			Abnormal liver function	Escherichia coli
628	Female	<3 years	pneumonia,EBV			carditis		EBV
629	Male	<3 years	pneumonia	CHD，Tracheal stenosis
630	Male	3-5 years	Severe pneumonia
631	Female	<3 years	Severe pneumonia		Yes	Atelectasis of lung		Boca virus
632	Male	<3 years	Pneumonia, asthma				Streptococcus pneumoniae
633	Female	3-5 years	pneumonia,CHD	CHD
634	Male	<3 years	Pneumonia, asthma
635	Male	<3 years	Severe pneumonia,CHD	CHD，Tracheal stenosis	Yes		Acinetobacter lwoffii
636	Female	<3 years	Pneumonia, asthma，CHD	CHD			Streptococcus pneumoniae
637	Male	<3 years	pneumonia,CHD	CHD				RSV
638	Male	<3 years	pneumonia,CHD	CHD，Tracheal stenosis			Streptococcus pneumoniae，Proctor mirabilis
639	Female	<3 years	pneumonia，VSD,PS	CHD			Pseudomonas aeruginosa	RSV
640	Female	<3 years	pneumonia				Staphylococcus aureus
641	Male	<3 years	pneumonia，BO	BO
642	Female	3-5 years	pneumonia
643	Female	<3 years	pneumonia,CHD	CHD，cleft palate
644	Female	<3 years	pneumonia，VSD	CHD
645	Female	3-5 years	Pneumonia, asthma				Haemophilus influenzae
646	Female	3-5 years	pneumonia				Moraxella catarrhalis
647	Female	<3 years	Severe pneumonia		Yes		Haemophilus influenzae
648	Male	<3 years	Severe pneumonia,CHD	CHD	Yes
649	Male	<3 years	Severe pneumonia,CHD	CHD	Yes
650	Male	6-16 years	pneumonia，ALL	ALL,After bone marrow transplantation		bronchiectasia、Pulmonary necrosis	Pseudomonas aeruginosa，Streptococcus pneumoniae，Klebsiella pneumoniae
651	Male	<3 years	pneumonia	Esophageal atresia
652	Male	<3 years	pneumonia				Moraxella catarrhalis
653	Female	<3 years	pneumonia,ASD	CHD			Moraxella catarrhalis	HRV
654	Male	<3 years	pneumonia				Escherichia coli
655	Male	<3 years	pneumonia,CHD	CHD		Abnormal liver function	Escherichia coli
656	Male	<3 years	pneumonia				Streptococcus pneumoniae
657	Male	<3 years	pneumonia			Agranulocytosis		RSV
658	Male	<3 years	pneumonia，VSD	CHD			Radiobacterium rhizobium	RSV
659	Female	<3 years	pneumonia	Liver transplantation			Streptococcus pneumoniae	ADV
660	Male	<3 years	pneumonia
661	Male	<3 years	pneumonia				Moraxella catarrhalis
662	Male	<3 years	pneumonia
663	Female	3-5 years	pneumonia
664	Male	<3 years	pneumonia
665	Male	<3 years	pneumonia				Moraxella catarrhalis
666	Female	3-5 years	pneumonia				Streptococcus pneumoniae
667	Male	<3 years	pneumonia	Tracheal stenosis
668	Female	3-5 years	pneumonia,CHD	CHD，Tracheal stenosis				RSV
669	Male	<3 years	pneumonia,CHD	CHD
670	Female	<3 years	pneumonia,ASD	CHD
671	Male	3-5 years	pneumonia					RSV
672	Female	3-5 years	pneumonia				Streptococcus pneumoniae	RSV
673	Female	<3 years	pneumonia				Moraxella catarrhalis
674	Male	3-5 years	Pneumonia, asthma			Myocardial damage	Staphylococcus aureus
675	Female	<3 years	pneumonia,CHD	CHD				RSV
676	Female	3-5 years	pneumonia	epilepsia，Cerebrovascular fibromuscular dysplasia
677	Female	<3 years	pneumonia	Vesicoureteral reflux
678	Male	3-5 years	pneumonia
679	Female	3-5 years	Pneumonia, asthma
680	Female	<3 years	Pneumonia, asthma					RSV
681	Male	<3 years	pneumonia				Staphylococcus aureus	RSV
682	Female	<3 years	pneumonia			Abnormal liver function		RSV
683	Male	3-5 years	pneumonia				Moraxella catarrhalis	RSV
684	Female	3-5 years	pneumonia					RSV
685	Male	<3 years	Severe pneumonia,CHD	CHD	Yes		Staphylococcus aureus
686	Male	<3 years	pneumonia			Abnormal liver function	Haemophilus influenzae	RSV
687	Male	<3 years	pneumonia,CHD,Marfan syndrome	Marfan syndrome				RSV
688	Male	<3 years	pneumonia,CHD	hemiplegic paralysis，CHD		carditis		RSV
689	Male	3-5 years	pneumonia
690	Female	<3 years	pneumonia	epilepsia			Staphylococcus aureus	RSV
691	Female	6-16 years	Pneumonia, asthma
692	Male	3-5 years	pneumonia
693	Female	<3 years	pneumonia
694	Male	<3 years	Pneumonia, medullary tumor, hydrocephalus	Tumors of the medulla oblongata	Yes			RSV
695	Male	<3 years	pneumonia,ASD	CHD			Staphylococcus aureus
696	Female	3-5 years	Pneumonia, asthma
697	Female	<3 years	pneumonia
698	Female	3-5 years	pneumonia				Streptococcus pneumoniae	HPIV
699	Female	<3 years	pneumonia				Streptococcus pneumoniae	HRV
700	Female	3-5 years	pneumonia				Moraxella catarrhalis	RSV
701	Female	<3 years	pneumonia			Myocardial damage
702	Male	<3 years	Severe pneumonia		Yes			RSV
703	Male	3-5 years	pneumonia
704	Female	<3 years	pneumonia,CHD	CHD				HPIV
705	Male	<3 years	pneumonia,CHD	CHD，Tracheal stenosis
706	Female	<3 years	pneumonia					RSV
707	Female	<3 years	pneumonia				Streptococcus pneumoniae，Haemophilus influenzae	RSV
708	Female	<3 years	pneumonia				Staphylococcus aureus
709	Male	<3 years	pneumonia,CHD	CHD				RSV
710	Male	<3 years	pneumonia，kabuki，ASD	kabuki综合征，CHD
711	Male	<3 years	pneumonia				Streptococcus pneumoniae	RSV
712	Male	3-5 years	pneumonia
713	Male	<3 years	Pneumonia, asthma					RSV
714	Female	3-5 years	pneumonia
715	Male	<3 years	pneumonia	CHD，Tracheal stenosis
716	Male	<3 years	pneumonia					RSV
717	Female	<3 years	Severe pneumonia,CHD	CHD	Yes			RSV
718	Male	3-5 years	pneumonia,CHD	CHD，Tracheal stenosis		Myocardial damage
719	Female	<3 years	pneumonia					RSV
720	Female	<3 years	pneumonia				Moraxella catarrhalis
721	Female	<3 years	pneumonia				Staphylococcus aureus
722	Female	3-5 years	pneumonia				Moraxella catarrhalis	HPIV，RSV
723	Female	<3 years	pneumonia
724	Male	3-5 years	pneumonia,CHD	CHD
725	Female	<3 years	Pneumonia, asthma
